# Supplementary material for: Integrating whole genome and transcriptome sequencing to characterize the genetic architecture of isoform variation
Source: Nat Commun. 2025 Nov 22;16:10615. doi: 10.1038/s41467-025-64336-8 (PMC12660940; doi:10.1038/s41467-025-64336-8)
Supplement: Supplementary file 3 — Supplementary Data [file 41467_2025_64336_MOESM3_ESM.xlsx]

## Sheet: SD1
Supplementary Data 1. Comparison of major characteristics between the 2015 paper and the present study
Characteristics	2015 study	Current study
Study population	Framingham Heart Study	Framingham Heart Study
Discovery sample size	n=5257	n=2662
SNP identification	Imputation based on SNP array data aligned to hg19	SNPs from whole-genome sequencing aligned to hg38
Number of SNPs	9883769	12887093
RNA platform	Affymetrix GeneChip Human Exon 1.0 ST aligned to hg19	Whole transcriptome sequencing aligned to hg38
Cis-window definition	± 50 kb from gene boundary	± 1Mb from gene transcription start site (TSS)
Trans-QTL	Not studied	Beyond ± 1Mb from TSS or on the different chromosome
Uncommon/rare QTLs	No	MAF > 0.003 for cis-irQTL
QTL identification method	SNPs associated with exon expression	SNPs associated with isoform ratio
Replication	Findings from the 2015 study were not tested for replication in an independent dataset. The study did replicate previously reported sQTL–gene pairs from Battle et al. (2014), which used RNA-seq and SNP imputation in 922 individuals.	Internal replication with additional 1094 samples
		External replication in Women's Health Initiative (n=2005) and Jackson Heart Study (n=1010)
Investigation of relationships between irQTLs, alternative splicing, and diseases/traits	No	Provide three examples to investigate the relationships.
2015 study: Zhang, X. et al. Identification of common genetic variants controlling transcript isoform variation in human whole blood. Nat Genet 47, 345-52 (2015).

## Sheet: SD2
Supplementary Data 2. Characteristics of the Jackson Heart Study (JHS)
Variable mean (SD) or %	JHS (n=1,010)
Women	657 (64.4)
Age, years	49.7 (13.6)
BMI, kg/m2	32.3 (7.9)
SBP, mmHg	125.7 (16.6)
DBP, mmHg	76.2 (8.8)
Fasting glucose, mg/dL	97.5 (30.4)
TC, mg/dL	196.3 (40.6)
HDL, mg/dL	51.0 (14.4)
Trig, mg/dL	106.7 (81.4)
LDL, mg/dL	124.7 (37.2)
Current smoking	13.1
Hypertension	47.8
Diabetes	19.6
HRX	43.7
LIPIDRX	10.2
DMRX	12.8
BMI, body mass index; SBP/DBP, systolic/diastolic blood pressure; TC, total cholesterol;
HDL, high density lipoprotein; Trig, triglyceride; LDL, low-density lipoprotein; HRX, treatment for hypertension; DMRX, treatment for diabetes.
LIPIDRX, treatment for high lipid level.

## Sheet: SD3
Supplementary Data 3. Variants with MAF ≥0.01: significant sentinel cis-irQTL-isoform pairs (n=14,056, p<5e-8 ) in the discovery and replication samples.
SNP	Chr	SNP_Pos	Isoform ID	Isoform Start	Gene_isoform	dis_EAF	dis_RSq	dis_Beta	dis_t_value	dis_log10P	b3_EAF	b3_RSq	b3_Beta	b3_t_value	b3_log10P	whi_EAF	whi_RSq	whi_beta	whi_t_value	whi_log10P	jhs_EAF	jhs_RSq	jhs_beta	jhs_t_value	jsh_log10P	disb3_direct	diswhi_direct	disjhs_direct	ProteinID	ProteinLength	SpliceAI	MaxSpliceScore	SNPEff	Homer
chr5:150446963:C:T:rs4841	5	150446963	ENST00000519690.1	150444238	RPS14	0.247521	0.964465	0.0450473	265.183	-1858.74	0.257548	0.954886	0.015512	150.068	-717.506	0.233416	0.90392	0.0203637	136.346	-1004.69	0.198529	0.907635	0.0135478	98.682	-505.45	TRUE	TRUE	TRUE	NA	NA	SpliceAI=T|RPS14|0.21|0.01|0.01|0.00|-2|0|-33|-13	0.21	splice_region_variant&synonymous_variant	exon (NM_005617, exon 3 of 5)
chr5:150447535:G:A:rs3797622	5	150447535	ENST00000519690.1	150444238	RPS14	0.247521	0.964465	0.0450473	265.183	-1858.74	0.257548	0.954886	0.015512	150.068	-717.506	0.233666	0.902095	0.020313	134.933	-996.645	0.198529	0.907635	0.0135478	98.682	-505.45	TRUE	TRUE	TRUE	NA	NA	SpliceAI=A|RPS14|0.00|0.00|0.03|0.00|2|48|2|44	0.03	intron_variant	intron (NM_001025070, intron 2 of 4)
chr12:112919388:G:A:rs10774671	12	112919388	ENST00000202917.10	112906962	OAS1	0.621281	0.953841	-0.258431	-231.389	-1713.76	0.597896	0.955633	-0.275923	-151.386	-721.365	0.554863	0.94584	-0.263444	-185.765	-1249.86	0.433824	0.611141	-0.21861	-39.4649	-202.759	TRUE	TRUE	TRUE	ENSP00000202917.5	400	SpliceAI=A|OAS1|0.10|0.89|0.00|0.01|2|1|41|44	0.89	splice_acceptor_variant&intron_variant;3_prime_UTR_variant;downstream_gene_variant;intron_variant	intron (NM_001320151, intron 5 of 5)
chr12:112919388:G:A:rs10774671	12	112919388	ENST00000553152.1	112916617	OAS1	0.621281	0.924921	0.0785437	178.659	-1444.03	0.597896	0.946085	0.142859	136.641	-676.33	0.554863	0.929243	0.136308	161.092	-1135.54	0.433824	0.532107	0.0729328	33.5709	-163.542	TRUE	TRUE	TRUE	ENSP00000449053.1	130	SpliceAI=A|OAS1|0.10|0.89|0.00|0.01|2|1|41|44	0.89	splice_acceptor_variant&intron_variant;3_prime_UTR_variant;downstream_gene_variant;intron_variant	intron (NM_001320151, intron 5 of 5)
chr12:108619543:A:G:rs73191241	12	108619543	ENST00000388962.4	108622688	SELPLG	0.191076	0.924809	0.0950421	178.515	-1443.21	0.204026	0.962114	0.128051	164.379	-757.853	0.14015	0.773353	0.112811	82.1122	-637.522	0.0882353	0.392288	0.0855587	25.2924	-107.936	TRUE	TRUE	TRUE	ENSP00000373614.3	402	.		downstream_gene_variant;intergenic_region	Intergenic
chr12:108620465:T:C:rs59367899	12	108620465	ENST00000388962.4	108622688	SELPLG	0.191076	0.924809	0.0950421	178.515	-1443.21	0.204026	0.962114	0.128051	164.379	-757.853	0.159352	0.900847	0.114287	133.988	-991.226	0.134804	0.595125	0.0877479	38.1663	-194.212	TRUE	TRUE	TRUE	ENSP00000373614.3	402	.		downstream_gene_variant;intergenic_region	Intergenic
chr12:108619543:A:G:rs73191241	12	108619543	ENST00000550948.1	108622277	SELPLG	0.191076	0.92464	-0.0948981	-178.299	-1441.96	0.204026	0.962033	-0.127775	-164.196	-757.358	0.14015	0.772772	-0.112374	-81.9763	-636.426	0.0882353	0.384376	-0.0852716	-24.8746	-105.178	TRUE	TRUE	TRUE	ENSP00000447752.1	412	.		downstream_gene_variant;intergenic_region	Intergenic
chr12:108620465:T:C:rs59367899	12	108620465	ENST00000550948.1	108622277	SELPLG	0.191076	0.92464	-0.0948981	-178.299	-1441.96	0.204026	0.962033	-0.127775	-164.196	-757.358	0.159352	0.900392	-0.113859	-133.648	-989.27	0.134804	0.582921	-0.0874383	-37.2163	-187.921	TRUE	TRUE	TRUE	ENSP00000447752.1	412	.		downstream_gene_variant;intergenic_region	Intergenic
chr7:142065610:T:C:rs62477626	7	142065610	ENST00000475668.6	141995879	MGAM	0.188024	0.918985	-0.351863	-171.437	-1401.83	0.1871	0.903823	-0.327799	-99.9945	-542.595	0.124439	0.721859	-0.262668	-71.6122	-549.892	0.0598039	0.0763393	-0.145108	-9.05012	-18.1123	TRUE	TRUE	TRUE	ENSP00000417515.2	2753	SpliceAI=C|MGAM|0.03|0.00|0.08|0.02|-22|39|12|3	0.08	synonymous_variant;downstream_gene_variant;intron_variant	intron (NM_004668, intron 38 of 47)
chr7:142065610:T:C:rs62477626	7	142065610	ENST00000549489.6	141995838	MGAM	0.188024	0.916152	0.351829	168.256	-1382.77	0.1871	0.913075	0.341117	105.719	-565.968	0.124439	0.603099	0.267351	54.7958	-397.649	0.0598039	0.0427086	0.140648	6.64925	-10.3075	TRUE	TRUE	TRUE	ENSP00000447378.2	1857	SpliceAI=C|MGAM|0.03|0.00|0.08|0.02|-22|39|12|3	0.08	synonymous_variant;downstream_gene_variant;intron_variant	intron (NM_004668, intron 38 of 47)
chr12:112919388:G:A:rs10774671	12	112919388	ENST00000452357.6	112906850	OAS1	0.621281	0.912589	0.110129	164.47	-1359.68	0.597896	0.910479	0.0758037	104.026	-559.166	0.554863	0.898533	0.0723268	132.281	-981.36	0.433824	0.496446	0.0726015	31.2572	-147.946	TRUE	TRUE	TRUE	ENSP00000415721.2	364	SpliceAI=A|OAS1|0.10|0.89|0.00|0.01|2|1|41|44	0.89	splice_acceptor_variant&intron_variant;3_prime_UTR_variant;downstream_gene_variant;intron_variant	intron (NM_001320151, intron 5 of 5)
chr1:39738494:G:T:rs7513045	1	39738494	ENST00000495526.5	39738888	PPIE	0.359649	0.90511	0.219141	157.208	-1314.14	0.339433	0.890428	0.0817586	92.9866	-512.466	0.302743	0.875374	0.076578	117.811	-893.419	0.191176	0.847727	0.210355	74.2769	-400.444	TRUE	TRUE	TRUE	ENSP00000434989.1	38	.		upstream_gene_variant;intergenic_region	promoter-TSS (NM_001195007)
chr1:39738752:A:T:rs7548120	1	39738752	ENST00000495526.5	39738888	PPIE	0.359649	0.90511	0.219141	157.208	-1314.14	0.339433	0.890428	0.0817586	92.9866	-512.466	0.302494	0.876343	0.0767145	118.337	-896.757	0.191176	0.847727	0.210355	74.2769	-400.444	TRUE	TRUE	TRUE	ENSP00000434989.1	38	.		upstream_gene_variant;intergenic_region	promoter-TSS (NM_001195007)
chr1:39739151:C:T:rs3738673	1	39739151	ENST00000495526.5	39738888	PPIE	0.359649	0.90511	0.219141	157.208	-1314.14	0.339433	0.890428	0.0817586	92.9866	-512.466	0.302244	0.877192	0.076816	118.803	-899.706	0.191176	0.847727	0.210355	74.2769	-400.444	TRUE	TRUE	TRUE	ENSP00000434989.1	38	SpliceAI=T|PPIE|0.00|0.00|0.00|0.00|6|-33|-11|34	0	5_prime_UTR_variant;upstream_gene_variant;intron_variant	intron (NM_203456, intron 1 of 9)
chr1:39739654:C:A:rs11809515	1	39739654	ENST00000495526.5	39738888	PPIE	0.359649	0.90511	0.219141	157.208	-1314.14	0.339433	0.890428	0.0817586	92.9866	-512.466	0.302244	0.877192	0.076816	118.803	-899.706	0.191176	0.847727	0.210355	74.2769	-400.444	TRUE	TRUE	TRUE	ENSP00000434989.1	38	SpliceAI=A|PPIE|0.00|0.00|0.00|0.06|2|8|9|41	0.06	upstream_gene_variant;intron_variant	intron (NM_203456, intron 1 of 9)
chr1:39747206:G:A:rs9787249	1	39747206	ENST00000495526.5	39738888	PPIE	0.359649	0.90511	0.219141	157.208	-1314.14	0.338975	0.885051	0.0816472	90.5113	-501.397	0.301995	0.878239	0.0769338	119.384	-903.368	0.191176	0.847727	0.210355	74.2769	-400.444	TRUE	TRUE	TRUE	ENSP00000434989.1	38	SpliceAI=A|PPIE|0.10|0.00|0.00|0.00|2|23|2|-38	0.1	intron_variant	intron (NM_203456, intron 7 of 9)
chr1:39754612:C:G:rs6670841	1	39754612	ENST00000495526.5	39738888	PPIE	0.359649	0.90511	0.219141	157.208	-1314.14	0.33989	0.886337	0.0817965	91.0879	-503.996	0.302494	0.868641	0.0760788	114.31	-870.91	0.192157	0.842262	0.20951	72.7433	-393.03	TRUE	TRUE	TRUE	ENSP00000434989.1	38	.		3_prime_UTR_variant;downstream_gene_variant;intron_variant;non_coding_transcript_exon_variant	non-coding (NR_036543, exon 10 of 10)
chr1:39755134:G:A:rs7547787	1	39755134	ENST00000495526.5	39738888	PPIE	0.359649	0.90511	0.219141	157.208	-1314.14	0.338975	0.889736	0.0818624	92.6583	-511.011	0.300998	0.873144	0.0766816	116.622	-885.832	0.191176	0.847727	0.210355	74.2769	-400.444	TRUE	TRUE	TRUE	ENSP00000434989.1	38	.		3_prime_UTR_variant;downstream_gene_variant;intron_variant;non_coding_transcript_exon_variant	non-coding (NR_036543, exon 10 of 10)
chr1:39760374:G:A:rs12094291	1	39760374	ENST00000495526.5	39738888	PPIE	0.359649	0.90511	0.219141	157.208	-1314.14	0.338975	0.889736	0.0818624	92.6583	-511.011	0.300998	0.873144	0.0766816	116.622	-885.832	0.191176	0.847727	0.210355	74.2769	-400.444	TRUE	TRUE	TRUE	ENSP00000434989.1	38	SpliceAI=A|BMP8B|0.00|0.00|0.00|0.00|-15|25|-17|45	0	3_prime_UTR_variant;downstream_gene_variant;intron_variant	3' UTR (NM_001720, exon 7 of 7)
chr20:1615827:A:G:rs2318043	20	1615827	ENST00000381605.8	1563521	SIRPB1	0.205568	0.902109	-0.261434	-154.522	-1296.87	0.215005	0.797158	-0.192325	-64.6643	-370.155	0.195262	0.728588	-0.207966	-72.8316	-560.375	0.140196	0.265284	-0.146886	-18.9161	-67.3877	TRUE	TRUE	TRUE	ENSP00000371018.4	398	SpliceAI=G|SIRPB1|0.00|0.00|0.00|0.00|-30|-10|-30|19	0	intron_variant	intron (NM_001329157, intron 1 of 5)
chr7:100356834:G:T:rs41280971	7	100356834	ENST00000493091.5	100352268	PILRB	0.17849	0.899813	0.149997	152.547	-1284.01	0.191674	0.882035	0.0721102	89.1943	-495.412	0.154364	0.805207	0.0661426	90.3776	-702.336	0.135294	0.0588619	0.0381757	7.87277	-14.0314	TRUE	TRUE	TRUE	NA	NA	SpliceAI=T|PILRB|0.00|0.00|0.94|0.76|-6|-18|-2|49	0.94	upstream_gene_variant;downstream_gene_variant;non_coding_transcript_exon_variant	TTS (NR_106899)
chr7:100367038:A:G:rs11769057	7	100367038	ENST00000493091.5	100352268	PILRB	0.17849	0.899813	0.149997	152.547	-1284.01	0.191674	0.882035	0.0721102	89.1943	-495.412	0.154863	0.802237	0.0658238	89.5309	-695.862	0.135294	0.0585413	0.0382066	7.84996	-13.9571	TRUE	TRUE	TRUE	NA	NA	SpliceAI=G|PILRB|0.00|0.05|0.00|0.00|-1|-36|-1|38	0.05	upstream_gene_variant;intron_variant	intron (NM_178238, intron 3 of 3)
chr7:100367705:GA:G:rs11284139	7	100367705	ENST00000493091.5	100352268	PILRB	0.17849	0.899813	0.149997	152.547	-1284.01	0.191674	0.882035	0.0721102	89.1943	-495.412	0.153865	0.797634	0.0657341	88.2523	-686.014	0.132353	0.0606019	0.0390881	7.99568	-14.4351	TRUE	TRUE	TRUE	NA	NA	SpliceAI=G|PILRB|0.00|0.00|0.00|0.00|-35|-4|-5|-2	0	3_prime_UTR_variant;upstream_gene_variant;non_coding_transcript_exon_variant	non-coding (NR_036569, exon 18 of 18)
chr7:100372565:C:T:rs6948685	7	100372565	ENST00000493091.5	100352268	PILRB	0.17849	0.899813	0.149997	152.547	-1284.01	0.191674	0.882035	0.0721102	89.1943	-495.412	0.154863	0.802237	0.0658238	89.5309	-695.862	0.135294	0.0585413	0.0382066	7.84996	-13.9571	TRUE	TRUE	TRUE	NA	NA	.		upstream_gene_variant;downstream_gene_variant;intron_variant	promoter-TSS (NM_013439)
chr7:100374499:A:G:rs7792525	7	100374499	ENST00000493091.5	100352268	PILRB	0.17849	0.899813	0.149997	152.547	-1284.01	0.193047	0.870458	0.0715507	84.5549	-473.779	0.154863	0.74974	0.0636676	76.9402	-595.105	0.136275	0.0458258	0.033682	6.89887	-11.0231	TRUE	TRUE	TRUE	NA	NA	SpliceAI=G|PILRA|0.00|0.00|0.00|0.00|-25|11|-6|-27	0	intron_variant	intron (NM_178273, intron 2 of 4)
chr7:100375728:C:T:rs6965207	7	100375728	ENST00000493091.5	100352268	PILRB	0.17849	0.899813	0.149997	152.547	-1284.01	0.191674	0.882035	0.0721102	89.1943	-495.412	0.160848	0.75947	0.0629589	78.9885	-612.077	0.155392	0.047721	0.0327034	7.04708	-11.4589	TRUE	TRUE	TRUE	NA	NA	SpliceAI=T|PILRA|0.00|0.00|0.00|0.00|-12|18|-12|46	0	intron_variant	intron (NM_178273, intron 2 of 4)
chr20:35626801:T:C:rs2425068	20	35626801	ENST00000437340.5	35626252	CPNE1	0.0753242	0.876851	0.151862	135.825	-1169.49	0.0654163	0.93285	0.134647	121.577	-625.607	0.0461347	0.840765	0.11542	102.144	-788.577	0.00833333	0.507236	0.0791375	31.9391	-152.547	TRUE	TRUE	TRUE	ENSP00000415597.1	533	SpliceAI=C|CPNE1|0.98|0.09|0.00|0.00|-1|25|1|-28	0.98	splice_acceptor_variant&intron_variant;splice_region_variant&synonymous_variant;splice_region_variant&non_coding_transcript_exon_variant	exon (NM_152926, exon 15 of 16)
chr15:74837752:T:C:rs12898397	15	74837752	ENST00000440863.7	74836118	ULK3	0.600305	0.87338	-0.263463	-133.686	-1154.07	0.60247	0.82469	-0.219739	-70.7478	-403.865	0.394264	0.729185	-0.209082	-72.9417	-561.317	0.170588	0.203964	-0.10758	-15.9348	-50.1944	TRUE	TRUE	TRUE	ENSP00000400312.2	472	SpliceAI=C|ULK3|0.00|0.19|0.67|0.67|-1|40|5|-1	0.67	missense_variant&splice_region_variant;splice_region_variant&intron_variant;splice_region_variant&non_coding_transcript_exon_variant;splice_region_variant;3_prime_UTR_variant;downstream_gene_variant	exon (NM_001284365, exon 14 of 16)
chr12:124910282:A:G:rs7309653	12	124910282	ENST00000541272.1	124913035	UBC	0.792715	0.861294	0.0117188	126.842	-1103.46	0.7914	0.905616	0.0561913	101.04	-546.944	0.538903	0.870113	0.0521238	115.053	-875.732	0.270588	0.850101	0.0552686	74.9674	-403.747	TRUE	TRUE	TRUE	ENSP00000440205.1	169	.		downstream_gene_variant;intergenic_region	Intergenic
chr1:151874041:C:T:rs13320	1	151874041	ENST00000368814.8	151870866	THEM4	0.575706	0.855912	0.164968	124.061	-1082.32	0.577768	0.838519	0.108865	74.3304	-422.853	0.530673	0.703863	0.114636	68.5317	-523.054	0.445588	0.428127	0.0841731	27.2379	-120.887	TRUE	TRUE	TRUE	ENSP00000357804.3	240	SpliceAI=T|THEM4|0.00|0.00|0.00|0.00|-18|8|8|6	0	3_prime_UTR_variant	3' UTR (NM_053055, exon 6 of 6)
chr3:150584223:C:T:rs14434	3	150584223	ENST00000460851.6	150546787	EIF2A	0.859077	0.845963	-0.291351	-119.288	-1045.25	0.856359	0.891537	-0.152304	-93.5192	-514.818	0.736658	0.795454	-0.169562	-87.6608	-681.429	0.622549	0.882605	-0.0490727	-86.3168	-455.105	TRUE	TRUE	TRUE	ENSP00000417229.1	585	SpliceAI=T|EIF2A|0.00|0.00|0.00|0.00|5|-26|-2|-24	0	3_prime_UTR_variant;intron_variant	3' UTR (NM_032025, exon 14 of 14)
chr3:150588127:G:A:rs7628889	3	150588127	ENST00000460851.6	150546787	EIF2A	0.859077	0.845963	-0.291351	-119.288	-1045.25	0.855901	0.894136	-0.152443	-94.7978	-520.421	0.758354	0.699743	-0.162489	-67.8604	-517.138	0.671569	0.685798	-0.0447637	-46.5083	-247.839	TRUE	TRUE	TRUE	ENSP00000417229.1	585	.		downstream_gene_variant;intron_variant	Intergenic
chr3:150588703:T:C:rs2868946	3	150588703	ENST00000460851.6	150546787	EIF2A	0.859077	0.845963	-0.291351	-119.288	-1045.25	0.855901	0.894136	-0.152443	-94.7978	-520.421	0.736658	0.795454	-0.169562	-87.6608	-681.429	0.622059	0.868301	-0.0485574	-80.8316	-430.952	TRUE	TRUE	TRUE	ENSP00000417229.1	585	.		downstream_gene_variant;intron_variant	Intergenic
chr3:150589476:A:G:rs2090916	3	150589476	ENST00000460851.6	150546787	EIF2A	0.859077	0.845963	-0.291351	-119.288	-1045.25	0.855901	0.894136	-0.152443	-94.7978	-520.421	0.758853	0.698357	-0.16249	-67.6371	-515.166	0.673039	0.679901	-0.0445579	-45.8793	-243.91	TRUE	TRUE	TRUE	ENSP00000417229.1	585	.		downstream_gene_variant;intron_variant	Intergenic
chr2:218234030:A:G:rs28374262	2	218234030	ENST00000465395.5	218217455	ARPC2	0.491419	0.845581	0.00833461	119.113	-1043.87	0.494053	0.87886	0.0173358	87.8593	-489.275	0.324688	0.674934	0.012044	64.0528	-483.149	0.0833333	0.414884	0.0268965	26.5082	-116.011	TRUE	TRUE	TRUE	NA	NA	SpliceAI=G|ARPC2|0.00|0.00|0.00|0.00|-6|43|-6|2	0	intron_variant	intron (NM_152862, intron 4 of 10)
chr2:218238857:A:G:rs10169718	2	218238857	ENST00000465395.5	218217455	ARPC2	0.491419	0.845581	0.00833461	119.113	-1043.87	0.494053	0.87886	0.0173358	87.8593	-489.275	0.344389	0.786063	0.012435	85.2079	-662.221	0.141176	0.824096	0.0296494	68.1378	-370.103	TRUE	TRUE	TRUE	NA	NA	SpliceAI=G|ARPC2|0.00|0.00|0.00|0.04|-7|-27|-36|-7	0.04	splice_region_variant&intron_variant	intron (NM_152862, intron 6 of 10)
chr2:218244641:G:C:rs17653757	2	218244641	ENST00000465395.5	218217455	ARPC2	0.491419	0.845581	0.00833461	119.113	-1043.87	0.494053	0.87886	0.0173358	87.8593	-489.275	0.346633	0.777783	0.0123267	83.1636	-645.968	0.14902	0.7765	0.0280984	58.6771	-319.689	TRUE	TRUE	TRUE	NA	NA	SpliceAI=C|ARPC2|0.00|0.00|0.00|0.00|-41|12|14|0	0	upstream_gene_variant;intron_variant	intron (NM_152862, intron 7 of 10)
chr2:218245832:A:G:rs12996912	2	218245832	ENST00000465395.5	218217455	ARPC2	0.491419	0.845581	0.00833461	119.113	-1043.87	0.494053	0.87886	0.0173358	87.8593	-489.275	0.338903	0.75041	0.0122877	77.0779	-596.253	0.126961	0.650703	0.0277332	42.9665	-225.46	TRUE	TRUE	TRUE	NA	NA	SpliceAI=G|ARPC2|0.00|0.00|0.00|0.00|-35|4|-16|-41	0	missense_variant;intron_variant	intron (NM_152862, intron 8 of 10)
chr2:218245998:G:A:rs13015410	2	218245998	ENST00000465395.5	218217455	ARPC2	0.491419	0.845581	0.00833461	119.113	-1043.87	0.494053	0.87886	0.0173358	87.8593	-489.275	0.344389	0.786063	0.012435	85.2079	-662.221	0.141176	0.824096	0.0296494	68.1378	-370.103	TRUE	TRUE	TRUE	NA	NA	SpliceAI=A|ARPC2|0.00|0.00|0.00|0.00|2|-13|2|34	0	downstream_gene_variant;intron_variant	intron (NM_152862, intron 8 of 10)
chr2:218248233:T:C:rs13392177	2	218248233	ENST00000465395.5	218217455	ARPC2	0.491419	0.845581	0.00833461	119.113	-1043.87	0.494053	0.87886	0.0173358	87.8593	-489.275	0.34414	0.783231	0.0124145	84.4967	-656.592	0.141176	0.824096	0.0296494	68.1378	-370.103	TRUE	TRUE	TRUE	NA	NA	SpliceAI=C|ARPC2|0.00|0.01|0.00|0.00|3|36|-4|-2	0.01	downstream_gene_variant;intron_variant	intron (NM_152862, intron 8 of 10)
chr2:218248366:G:T:rs13430006	2	218248366	ENST00000465395.5	218217455	ARPC2	0.491419	0.845581	0.00833461	119.113	-1043.87	0.494053	0.87886	0.0173358	87.8593	-489.275	0.331671	0.708369	0.0121643	69.2797	-529.617	0.102941	0.5129	0.0272237	32.3031	-155.003	TRUE	TRUE	TRUE	NA	NA	SpliceAI=T|ARPC2|0.00|0.00|0.17|0.06|-24|-1|21|-1	0.17	downstream_gene_variant;intron_variant	intron (NM_152862, intron 8 of 10)
chr1:207769813:C:T:rs2724360	1	207769813	ENST00000357714.5	207752057	CD46	0.796911	0.836549	-0.149217	-115.156	-1012.31	0.801464	0.870633	-0.157219	-84.6206	-474.091	0.782544	0.797685	-0.154592	-88.2662	-686.122	0.828431	0.16989	-0.0141711	-14.2414	-41.1828	TRUE	TRUE	TRUE	ENSP00000350346.1	369	SpliceAI=T|CD46|0.00|0.00|0.00|0.00|7|-25|-2|-25	0	intron_variant	intron (NM_172351, intron 7 of 12)
chr2:113185893:A:G:rs2241976	2	113185893	ENST00000418251.6	113173980	PSD4	0.406751	0.836038	0.101236	114.941	-1010.57	0.409424	0.863977	0.102391	82.2085	-462.499	0.549377	0.733668	0.0820419	73.7788	-568.463	0.690686	0.19758	0.0291881	15.621	-48.4783	TRUE	TRUE	TRUE	NA	NA	SpliceAI=G|PSD4|0.00|0.32|0.00|0.00|48|-16|-5|-16	0.32	synonymous_variant	exon (NM_012455, exon 5 of 17)
chr5:96774507:A:T:rs7063	5	96774507	ENST00000296754.7	96760810	ERAP1	0.295767	0.833016	0.164788	113.69	-1000.43	0.290942	0.817359	0.137084	69.0046	-394.398	0.221945	0.793118	0.166141	87.0364	-676.57	0.141176	0.828056	0.18007	69.0833	-374.893	TRUE	TRUE	TRUE	ENSP00000296754.3	948	SpliceAI=T|CAST|0.00|0.00|0.00|0.00|12|2|-18|11,T|ERAP1|0.00|0.00|0.00|0.00|-33|-25|22|-23	0	3_prime_UTR_variant;downstream_gene_variant;intron_variant	TTS (NM_001198541)
chr15:75444946:T:C:rs7171507	15	75444946	ENST00000564570.1	75356606	MAN2C1	0.283181	0.832771	0.0379642	113.59	-999.615	0.283166	0.887698	0.0787249	91.7085	-506.779	0.384289	0.798679	0.0658609	88.5391	-688.23	0.443137	0.578311	0.038482	36.8656	-185.591	TRUE	TRUE	TRUE	NA	NA	SpliceAI=C|SIN3A|0.00|0.00|0.00|0.00|24|-44|5|24	0	5_prime_UTR_premature_start_codon_gain_variant;5_prime_UTR_variant;intron_variant	intron (NM_001145357, intron 1 of 20)
chr5:96774507:A:T:rs7063	5	96774507	ENST00000443439.7	96774484	ERAP1	0.295767	0.831321	-0.172399	-113.002	-994.819	0.290942	0.65965	-0.174134	-45.4113	-250.537	0.221945	0.63941	-0.17667	-59.1938	-438.739	0.141176	0.599626	-0.185393	-38.5251	-196.58	TRUE	TRUE	TRUE	ENSP00000406304.2	941	SpliceAI=T|CAST|0.00|0.00|0.00|0.00|12|2|-18|11,T|ERAP1|0.00|0.00|0.00|0.00|-33|-25|22|-23	0	3_prime_UTR_variant;downstream_gene_variant;intron_variant	TTS (NM_001198541)
chr19:54277224:T:G:rs452717	19	54277224	ENST00000493242.1	54274466	LILRB2	0.849352	0.829867	-0.129303	-112.42	-990.053	0.858646	0.851408	-0.124774	-78.0804	-442.075	0.725187	0.777389	-0.0990536	-83.0692	-645.212	0.566667	0.0245483	-0.00733437	-4.99395	-6.15367	TRUE	TRUE	TRUE	NA	NA	.		upstream_gene_variant;downstream_gene_variant;intron_variant	TTS (NM_001278406).2
chr1:89009452:C:T:rs10493821	1	89009452	ENST00000489444.6	89006680	GBP3	0.336003	0.821381	0.289985	109.155	-963.015	0.335773	0.851465	0.266776	78.098	-442.164	0.20798	0.735767	0.2474	74.1771	-571.849	0.0808824	0.536826	0.226179	33.8908	-165.694	TRUE	TRUE	TRUE	ENSP00000437168.2	290	SpliceAI=T|GBP3|0.00|0.01|0.00|0.00|36|42|42|50	0.01	missense_variant;non_coding_transcript_exon_variant	non-coding (NR_135007, exon 7 of 9)
chr1:89015900:C:T:rs12121223	1	89015900	ENST00000489444.6	89006680	GBP3	0.336003	0.821381	0.289985	109.155	-963.015	0.335773	0.851465	0.266776	78.098	-442.164	0.207731	0.729682	0.246095	73.0336	-562.104	0.079902	0.527327	0.225291	33.2504	-161.385	TRUE	TRUE	TRUE	ENSP00000437168.2	290	SpliceAI=T|GBP3|0.00|0.00|0.00|0.00|35|-1|-30|1	0	intron_variant	intron (NM_001319181, intron 2 of 9)
chr6:32593216:TA:T:rs372699745	6	32593216	ENST00000343139.9	32637357	HLA-DQA1	0.293097	0.81746	-0.208307	-107.718	-950.952	0.299177	0.785216	-0.156184	-62.3684	-356.934	0.246135	0.564579	-0.145721	-50.6176	-357.973	0.202451	0.154084	-0.0962855	-13.4354	-37.1212	TRUE	TRUE	TRUE	ENSP00000339398.5	255	.		upstream_gene_variant;intergenic_region	Intergenic
chr6:32593218:A:C:rs28366307	6	32593218	ENST00000343139.9	32637357	HLA-DQA1	0.293097	0.81746	-0.208307	-107.718	-950.952	0.299177	0.785216	-0.156184	-62.3684	-356.934	0.246135	0.564579	-0.145721	-50.6176	-357.973	0.202451	0.154084	-0.0962855	-13.4354	-37.1212	TRUE	TRUE	TRUE	ENSP00000339398.5	255	.		upstream_gene_variant;intergenic_region	Intergenic
chr5:96740783:G:A:rs7724759	5	96740783	ENST00000348386.7	96728309	CAST	0.328947	0.816218	0.099552	107.272	-947.183	0.317932	0.830717	0.131414	72.2588	-411.949	0.220449	0.784136	0.086972	84.7225	-658.382	0.107353	0.296037	0.0240001	20.4143	-76.5406	TRUE	TRUE	TRUE	NA	NA	SpliceAI=A|CAST|0.00|0.29|0.00|0.32|0|-38|3|0	0.32	splice_region_variant&synonymous_variant;upstream_gene_variant;intron_variant	exon (NM_001284212, exon 9 of 28)
chr1:89009452:C:T:rs10493821	1	89009452	ENST00000370481.9	89006680	GBP3	0.336003	0.81575	-0.349409	-107.105	-945.771	0.335773	0.814068	-0.307417	-68.2533	-390.27	0.20798	0.711105	-0.295527	-69.7414	-533.653	0.0808824	0.500119	-0.246846	-31.4877	-149.501	TRUE	TRUE	TRUE	ENSP00000359512.4	595	SpliceAI=T|GBP3|0.00|0.01|0.00|0.00|36|42|42|50	0.01	missense_variant;non_coding_transcript_exon_variant	non-coding (NR_135007, exon 7 of 9)
chr1:89015900:C:T:rs12121223	1	89015900	ENST00000370481.9	89006680	GBP3	0.336003	0.81575	-0.349409	-107.105	-945.771	0.335773	0.814068	-0.307417	-68.2533	-390.27	0.207731	0.708486	-0.294646	-69.2993	-529.789	0.079902	0.492936	-0.246293	-31.0385	-146.47	TRUE	TRUE	TRUE	ENSP00000359512.4	595	SpliceAI=T|GBP3|0.00|0.00|0.00|0.00|35|-1|-30|1	0	intron_variant	intron (NM_001319181, intron 2 of 9)
chr11:61398259:C:CA:rs11382548	11	61398259	ENST00000334888.9	61392360	TMEM216	0.848017	0.813161	0.147103	106.191	-938.018	0.860476	0.696049	0.154992	49.3616	-276.682	0.817706	0.576447	0.136512	51.8584	-369.81	0.754412	0.297121	0.125736	20.4674	-76.8703	TRUE	TRUE	TRUE	ENSP00000334844.5	148	SpliceAI=CA|TMEM216|0.93|0.73|0.00|0.00|2|11|2|18	0.93	splice_acceptor_variant&intron_variant;downstream_gene_variant;intron_variant	intron (NM_001330285, intron 4 of 4)
chr11:61405864:C:T:rs921635	11	61405864	ENST00000334888.9	61392360	TMEM216	0.848017	0.813161	0.147103	106.191	-938.018	0.860476	0.696049	0.154992	49.3616	-276.682	0.816459	0.567392	0.134485	50.9082	-360.749	0.74902	0.28545	0.122469	19.8969	-73.3467	TRUE	TRUE	TRUE	ENSP00000334844.5	148	SpliceAI=T|CPSF7|0.00|0.00|0.00|0.00|-12|26|-3|1	0	downstream_gene_variant;intron_variant	intron (NM_024811, intron 9 of 9)
chr11:61411534:T:C:rs3018727	11	61411534	ENST00000334888.9	61392360	TMEM216	0.848017	0.813161	0.147103	106.191	-938.018	0.860476	0.696049	0.154992	49.3616	-276.682	0.818953	0.557415	0.134518	49.8866	-350.981	0.760294	0.273818	0.121876	19.3306	-69.8897	TRUE	TRUE	TRUE	ENSP00000334844.5	148	SpliceAI=C|CPSF7|0.00|0.00|0.00|0.00|4|29|1|39	0	intron_variant	intron (NM_024811, intron 8 of 9)
chr6:31268623:G:A:rs34634498	6	31268623	ENST00000376228.9	31268749	HLA-C	0.106407	0.808446	-0.0810088	-104.572	-924.172	0.0965233	0.718429	-0.113035	-52.1038	-294.36	0.122444	0.582002	-0.109357	-52.4528	-375.466	0.10049	0.283496	-0.0833433	-19.8016	-72.7621	TRUE	TRUE	TRUE	ENSP00000365402.5	366	.		downstream_gene_variant;intergenic_region	TTS (NM_001243042).7
chr6:31268633:C:T:rs34131062	6	31268633	ENST00000376228.9	31268749	HLA-C	0.106407	0.808446	-0.0810088	-104.572	-924.172	0.0965233	0.718429	-0.113035	-52.1038	-294.36	0.122444	0.582002	-0.109357	-52.4528	-375.466	0.1	0.283571	-0.0835446	-19.8053	-72.7845	TRUE	TRUE	TRUE	ENSP00000365402.5	366	.		downstream_gene_variant;intergenic_region	TTS (NM_001243042).7
chr6:31272654:G:T:rs2074488	6	31272654	ENST00000376228.9	31268749	HLA-C	0.106407	0.808446	-0.0810088	-104.572	-924.172	0.0965233	0.718429	-0.113035	-52.1038	-294.36	0.122444	0.582002	-0.109357	-52.4528	-375.466	0.1	0.283571	-0.0835446	-19.8053	-72.7845	TRUE	TRUE	TRUE	ENSP00000365402.5	366	.		upstream_gene_variant;intergenic_region	promoter-TSS (NM_001243042).7
chr6:31273037:C:T:rs34622008	6	31273037	ENST00000376228.9	31268749	HLA-C	0.106407	0.808446	-0.0810088	-104.572	-924.172	0.0965233	0.718429	-0.113035	-52.1038	-294.36	0.122195	0.580362	-0.109527	-52.2764	-373.789	0.1	0.283571	-0.0835446	-19.8053	-72.7845	TRUE	TRUE	TRUE	ENSP00000365402.5	366	.		upstream_gene_variant;intergenic_region	promoter-TSS (NM_001243042).7
chr6:31273300:T:C:rs35976302	6	31273300	ENST00000376228.9	31268749	HLA-C	0.106407	0.808446	-0.0810088	-104.572	-924.172	0.0965233	0.718429	-0.113035	-52.1038	-294.36	0.122444	0.582002	-0.109357	-52.4528	-375.466	0.1	0.283571	-0.0835446	-19.8053	-72.7845	TRUE	TRUE	TRUE	ENSP00000365402.5	366	.		upstream_gene_variant;intergenic_region	Intergenic
chr6:31273576:G:T:rs34090104	6	31273576	ENST00000376228.9	31268749	HLA-C	0.106407	0.808446	-0.0810088	-104.572	-924.172	0.0965233	0.718429	-0.113035	-52.1038	-294.36	0.122444	0.582002	-0.109357	-52.4528	-375.466	0.1	0.283571	-0.0835446	-19.8053	-72.7845	TRUE	TRUE	TRUE	ENSP00000365402.5	366	.		upstream_gene_variant;intergenic_region	Intergenic
chr6:31273823:G:A:rs34255701	6	31273823	ENST00000376228.9	31268749	HLA-C	0.106407	0.808446	-0.0810088	-104.572	-924.172	0.0965233	0.718429	-0.113035	-52.1038	-294.36	0.122444	0.582002	-0.109357	-52.4528	-375.466	0.1	0.283571	-0.0835446	-19.8053	-72.7845	TRUE	TRUE	TRUE	ENSP00000365402.5	366	.		upstream_gene_variant;intergenic_region	Intergenic
chr6:31273944:A:G:rs35028179	6	31273944	ENST00000376228.9	31268749	HLA-C	0.106407	0.808446	-0.0810088	-104.572	-924.172	0.0965233	0.718429	-0.113035	-52.1038	-294.36	0.122444	0.582002	-0.109357	-52.4528	-375.466	0.1	0.283571	-0.0835446	-19.8053	-72.7845	TRUE	TRUE	TRUE	ENSP00000365402.5	366	.		upstream_gene_variant;intergenic_region	Intergenic
chr22:38962032:A:C:rs12628403	22	38962032	ENST00000618553.1	38957522	APOBEC3A	0.0783753	0.805791	0.0663308	103.684	-916.524	0.0709058	0.894181	0.155181	94.8205	-520.52	0.0573566	0.693552	0.162626	66.8736	-508.401	0.0269608	0.276181	0.125615	19.4455	-70.5876	TRUE	TRUE	TRUE	ENSP00000481904.1	199	SpliceAI=C|APOBEC3A|0.00|0.00|0.00|0.00|37|31|37|10	0	downstream_gene_variant;intron_variant	intron (NM_145699, intron 3 of 4)
chr22:38962032:A:C:rs12628403	22	38962032	ENST00000249116.7	38957609	APOBEC3A	0.0783753	0.799945	-0.15829	-101.786	-900.044	0.0709058	0.420092	-0.0788775	-27.7628	-127.317	0.0573566	0.278804	-0.0875198	-27.6386	-141.639	0.0269608	0.0503444	-0.105138	-7.24819	-12.0629	TRUE	TRUE	TRUE	ENSP00000249116.2	199	SpliceAI=C|APOBEC3A|0.00|0.00|0.00|0.00|37|31|37|10	0	downstream_gene_variant;intron_variant	intron (NM_145699, intron 3 of 4)
chr19:54200892:A:C:rs3810232	19	54200892	ENST00000445961.5	54200872	RPS9	0.394165	0.799744	0.0155321	101.722	-899.485	0.396615	0.82888	0.0109723	71.7903	-409.454	0.265586	0.704322	0.00664243	68.6071	-523.717	0.0965686	0.410805	0.00839052	26.286	-114.531	TRUE	TRUE	TRUE	ENSP00000391823.1	139	.		splice_region_variant&intron_variant;splice_region_variant;splice_region_variant&non_coding_transcript_exon_variant;5_prime_UTR_variant	promoter-TSS (NR_135762)
chr16:89562462:C:G:rs885268	16	89562462	ENST00000562879.5	89560682	RPL13	0.183829	0.799675	0.0487264	101.7	-899.292	0.18527	0.687524	0.0340151	48.3845	-270.288	0.179551	0.637951	0.0266069	59.007	-437.011	0.17549	0.386612	0.0932297	24.9923	-105.954	TRUE	TRUE	TRUE	ENSP00000457174.1	63	SpliceAI=G|RPL13|0.00|0.00|0.03|0.00|41|-44|-17|11	0.03	downstream_gene_variant;intron_variant	TTS (NR_002450)
chr16:89563804:T:A:rs12709088	16	89563804	ENST00000562879.5	89560682	RPL13	0.183829	0.799675	0.0487264	101.7	-899.292	0.186185	0.693519	0.0340212	49.068	-274.766	0.196758	0.704595	0.0271003	68.6523	-524.113	0.211275	0.464543	0.0937086	29.3216	-134.888	TRUE	TRUE	TRUE	ENSP00000457174.1	63	SpliceAI=A|RPL13|0.00|0.00|0.00|0.00|-34|50|1|-45	0	3_prime_UTR_variant;downstream_gene_variant	3' UTR (NM_033251, exon 5 of 5)
chr2:113185893:A:G:rs2241976	2	113185893	ENST00000245796.10	113173971	PSD4	0.406751	0.795787	-0.0937514	-100.483	-888.611	0.409424	0.764655	-0.0822679	-58.7965	-335.807	0.549377	0.632055	-0.0707224	-58.2612	-430.093	0.690686	0.05694	-0.0180033	-7.73528	-13.5862	TRUE	TRUE	TRUE	ENSP00000245796.6	1056	SpliceAI=G|PSD4|0.00|0.32|0.00|0.00|48|-16|-5|-16	0.32	synonymous_variant	exon (NM_012455, exon 5 of 17)
chr6:31268623:G:A:rs34634498	6	31268623	ENST00000383329.7	31268749	HLA-C	0.106407	0.792227	0.00829432	99.395	-879.006	0.0965233	0.943391	0.0644544	133.16	-665.065	0.122444	0.908814	0.0734209	140.336	-1027.06	0.10049	0.668664	0.0482238	44.7205	-236.619	TRUE	TRUE	TRUE	ENSP00000372819.3	372	.		downstream_gene_variant;intergenic_region	TTS (NM_001243042).7
chr6:31268633:C:T:rs34131062	6	31268633	ENST00000383329.7	31268749	HLA-C	0.106407	0.792227	0.00829432	99.395	-879.006	0.0965233	0.943391	0.0644544	133.16	-665.065	0.122444	0.908814	0.0734209	140.336	-1027.06	0.1	0.672121	0.0484587	45.0717	-238.836	TRUE	TRUE	TRUE	ENSP00000372819.3	372	.		downstream_gene_variant;intergenic_region	TTS (NM_001243042).7
chr6:31272654:G:T:rs2074488	6	31272654	ENST00000383329.7	31268749	HLA-C	0.106407	0.792227	0.00829432	99.395	-879.006	0.0965233	0.943391	0.0644544	133.16	-665.065	0.122444	0.908814	0.0734209	140.336	-1027.06	0.1	0.672121	0.0484587	45.0717	-238.836	TRUE	TRUE	TRUE	ENSP00000372819.3	372	.		upstream_gene_variant;intergenic_region	promoter-TSS (NM_001243042).7
chr6:31273037:C:T:rs34622008	6	31273037	ENST00000383329.7	31268749	HLA-C	0.106407	0.792227	0.00829432	99.395	-879.006	0.0965233	0.943391	0.0644544	133.16	-665.065	0.122195	0.904582	0.0734677	136.868	-1007.65	0.1	0.672121	0.0484587	45.0717	-238.836	TRUE	TRUE	TRUE	ENSP00000372819.3	372	.		upstream_gene_variant;intergenic_region	promoter-TSS (NM_001243042).7
chr6:31273300:T:C:rs35976302	6	31273300	ENST00000383329.7	31268749	HLA-C	0.106407	0.792227	0.00829432	99.395	-879.006	0.0965233	0.943391	0.0644544	133.16	-665.065	0.122444	0.908814	0.0734209	140.336	-1027.06	0.1	0.672121	0.0484587	45.0717	-238.836	TRUE	TRUE	TRUE	ENSP00000372819.3	372	.		upstream_gene_variant;intergenic_region	Intergenic
chr6:31273576:G:T:rs34090104	6	31273576	ENST00000383329.7	31268749	HLA-C	0.106407	0.792227	0.00829432	99.395	-879.006	0.0965233	0.943391	0.0644544	133.16	-665.065	0.122444	0.908814	0.0734209	140.336	-1027.06	0.1	0.672121	0.0484587	45.0717	-238.836	TRUE	TRUE	TRUE	ENSP00000372819.3	372	.		upstream_gene_variant;intergenic_region	Intergenic
chr6:31273823:G:A:rs34255701	6	31273823	ENST00000383329.7	31268749	HLA-C	0.106407	0.792227	0.00829432	99.395	-879.006	0.0965233	0.943391	0.0644544	133.16	-665.065	0.122444	0.908814	0.0734209	140.336	-1027.06	0.1	0.672121	0.0484587	45.0717	-238.836	TRUE	TRUE	TRUE	ENSP00000372819.3	372	.		upstream_gene_variant;intergenic_region	Intergenic
chr6:31273944:A:G:rs35028179	6	31273944	ENST00000383329.7	31268749	HLA-C	0.106407	0.792227	0.00829432	99.395	-879.006	0.0965233	0.943391	0.0644544	133.16	-665.065	0.122444	0.908814	0.0734209	140.336	-1027.06	0.1	0.672121	0.0484587	45.0717	-238.836	TRUE	TRUE	TRUE	ENSP00000372819.3	372	.		upstream_gene_variant;intergenic_region	Intergenic
chr1:151874041:C:T:rs13320	1	151874041	ENST00000471464.5	151874055	THEM4	0.575706	0.791893	-0.12826	-99.2942	-878.113	0.577768	0.777374	-0.11222	-60.9534	-348.647	0.530673	0.651405	-0.118083	-60.7657	-453.227	0.445588	0.38174	-0.0966906	-24.7363	-104.267	TRUE	TRUE	TRUE	ENSP00000431288.1	107	SpliceAI=T|THEM4|0.00|0.00|0.00|0.00|-18|8|8|6	0	3_prime_UTR_variant	3' UTR (NM_053055, exon 6 of 6)
chr4:168396128:C:T:rs3857035	4	168396128	ENST00000505890.5	168390102	DDX60L	0.582952	0.791297	-0.037215	-99.115	-876.523	0.613449	0.800292	-0.0359509	-65.2977	-373.753	0.488778	0.721737	-0.029743	-71.5904	-549.703	0.381863	0.640672	-0.0678521	-42.0348	-219.472	TRUE	TRUE	TRUE	ENSP00000422202.1	1308	SpliceAI=T|DDX60L|0.29|0.95|0.00|0.00|-4|-1|2|-4	0.95	splice_acceptor_variant&intron_variant;splice_region_variant&intron_variant	intron (NM_001345927, intron 26 of 37)
chr16:28496727:A:G:rs180744	16	28496727	ENST00000431282.2	28494649	APOBR	0.364226	0.789046	0.338716	98.4445	-870.562	0.347667	0.862096	0.373926	81.5566	-459.324	0.420948	0.802603	0.351711	89.6342	-696.653	0.447549	0.263501	0.240977	18.8296	-66.8684	TRUE	TRUE	TRUE	ENSP00000416094.1	1088	SpliceAI=G|APOBR|0.00|0.00|0.00|0.00|1|-15|-5|40	0	synonymous_variant;upstream_gene_variant;downstream_gene_variant	exon (NM_018690, exon 2 of 4)
chr16:28496727:A:G:rs180744	16	28496727	ENST00000564831.6	28494643	APOBR	0.364226	0.789046	-0.338716	-98.4445	-870.562	0.347667	0.862096	-0.373926	-81.5566	-459.324	0.420948	0.802603	-0.351711	-89.6342	-696.653	0.447549	0.263501	-0.240977	-18.8296	-66.8684	TRUE	TRUE	TRUE	ENSP00000457539.1	1097	SpliceAI=G|APOBR|0.00|0.00|0.00|0.00|1|-15|-5|40	0	synonymous_variant;upstream_gene_variant;downstream_gene_variant	exon (NM_018690, exon 2 of 4)
chr16:89561052:T:G:rs2280370	16	89561052	ENST00000491523.5	89560677	RPL13	0.191838	0.787756	0.00603067	98.0644	-867.171	0.197164	0.696402	0.00247575	49.4028	-276.95	0.241646	0.497168	0.00348857	44.2012	-296.298	0.291667	0.207323	0.000826563	16.0995	-51.1025	TRUE	TRUE	TRUE	NA	NA	SpliceAI=G|RPL13|0.00|0.00|0.00|0.05|-44|4|11|-2	0.05	synonymous_variant;upstream_gene_variant;downstream_gene_variant	promoter-TSS (NR_002450)
chr17:64815246:A:C:rs2074181	17	64815246	ENST00000580919.5	64804842	PLEKHM1P1	0.148741	0.787237	0.0514239	97.9125	-865.814	0.15462	0.794721	0.150217	64.181	-367.395	0.354364	0.681824	0.130807	65.0723	-492.322	0.640196	0.764547	0.197649	56.7267	-308.711	TRUE	TRUE	TRUE	NA	NA	.		intron_variant	intron (NR_024386, intron 4 of 10)
chr18:11905954:C:T:rs8097892	18	11905954	ENST00000588191.5	11889387	MPPE1	0.483791	0.786411	-0.0218968	-97.6717	-863.661	0.466606	0.783148	-0.0335039	-61.9885	-354.72	0.422444	0.726366	-0.0369706	-72.4247	-556.885	0.366176	0.618171	-0.0345961	-40.055	-206.621	TRUE	TRUE	TRUE	ENSP00000467698.1	164	SpliceAI=T|MPPE1|0.00|0.75|0.00|0.13|1|-1|-4|-42	0.75	splice_acceptor_variant&intron_variant;downstream_gene_variant;intron_variant	intron (NM_001242904, intron 1 of 7)
chr14:24146226:T:C:rs4575	14	24146226	ENST00000560788.1	24145170	PSME2	0.281655	0.784617	0.0240842	97.1532	-859.012	0.273559	0.837438	0.023858	74.0352	-421.312	0.497257	0.796461	0.0309157	87.933	-683.541	0.698039	0.0766779	0.00942701	9.07184	-18.192	TRUE	TRUE	TRUE	NA	NA	SpliceAI=C|PSME2|0.00|0.01|0.00|0.04|26|14|15|-18	0.04	synonymous_variant;5_prime_UTR_variant;upstream_gene_variant	promoter-TSS (NM_001310332)
chr7:128962104:A:G:rs6948875	7	128962104	ENST00000619830.1	128940838	IRF5	0.523074	0.784332	0.0408787	97.0713	-858.277	0.534767	0.769142	0.0527598	59.539	-340.255	0.495761	0.78952	0.0594111	86.0934	-669.192	0.518137	0.304305	0.0178376	20.82	-79.0676	TRUE	TRUE	TRUE	ENSP00000483292.1	147	SpliceAI=G|TNPO3|0.00|0.00|0.00|0.00|-38|2|-38|2	0	intron_variant	intron (NR_034053, intron 22 of 23)
chr7:128963238:G:C:rs2172876	7	128963238	ENST00000619830.1	128940838	IRF5	0.523074	0.784332	0.0408787	97.0713	-858.277	0.535682	0.770403	0.0528073	59.7512	-341.521	0.496509	0.788433	0.0593247	85.8129	-666.988	0.518137	0.304305	0.0178376	20.82	-79.0676	TRUE	TRUE	TRUE	ENSP00000483292.1	147	SpliceAI=C|TNPO3|0.00|0.00|0.00|0.00|-40|-19|-40|6	0	intron_variant	intron (NR_034053, intron 22 of 23)
chr7:128967330:G:A:rs8043	7	128967330	ENST00000619830.1	128940838	IRF5	0.523074	0.784332	0.0408787	97.0713	-858.277	0.533394	0.761248	0.0522873	58.2453	-332.485	0.496259	0.787892	0.0592963	85.6739	-665.894	0.518137	0.304305	0.0178376	20.82	-79.0676	TRUE	TRUE	TRUE	ENSP00000483292.1	147	SpliceAI=A|TNPO3|0.00|0.00|0.00|0.00|-29|28|29|-50	0	synonymous_variant;non_coding_transcript_exon_variant	exon (NM_001191028, exon 20 of 22)
chr7:128977831:C:T:rs3778748	7	128977831	ENST00000619830.1	128940838	IRF5	0.523074	0.784332	0.0408787	97.0713	-858.277	0.535224	0.77169	0.0528989	59.9694	-342.82	0.49601	0.789646	0.0594448	86.1261	-669.448	0.517647	0.304814	0.0178331	20.8451	-79.2242	TRUE	TRUE	TRUE	ENSP00000483292.1	147	SpliceAI=T|TNPO3|0.00|0.00|0.00|0.00|-3|30|-2|-34	0	intron_variant	intron (NR_034053, intron 17 of 23)
chr7:129014152:G:C:rs3896309	7	129014152	ENST00000619830.1	128940838	IRF5	0.523074	0.784332	0.0408787	97.0713	-858.277	0.534309	0.770453	0.0528531	59.7597	-341.572	0.495761	0.789102	0.0593981	85.9852	-668.342	0.517157	0.30571	0.0178756	20.8891	-79.4999	TRUE	TRUE	TRUE	ENSP00000483292.1	147	SpliceAI=C|TNPO3|0.00|0.00|0.00|0.00|-47|-21|36|-1	0	intron_variant	intron (NR_034053, intron 5 of 23)
chr7:129022163:T:C:rs7776477	7	129022163	ENST00000619830.1	128940838	IRF5	0.523074	0.784332	0.0408787	97.0713	-858.277	0.535224	0.77169	0.0528989	59.9694	-342.82	0.496259	0.789835	0.0594815	86.175	-669.832	0.517647	0.304814	0.0178331	20.8451	-79.2242	TRUE	TRUE	TRUE	ENSP00000483292.1	147	SpliceAI=C|TNPO3|0.00|0.00|0.00|0.00|-1|48|-40|4	0	intron_variant	intron (NM_012470, intron 1 of 22)
chr7:129026941:C:T:rs67123975	7	129026941	ENST00000619830.1	128940838	IRF5	0.523074	0.784332	0.0408787	97.0713	-858.277	0.535224	0.77169	0.0528989	59.9694	-342.82	0.49601	0.789237	0.0594325	86.0201	-668.617	0.517647	0.304814	0.0178331	20.8451	-79.2242	TRUE	TRUE	TRUE	ENSP00000483292.1	147	SpliceAI=T|TNPO3|0.00|0.00|0.00|0.00|-26|-34|11|-34	0	intron_variant	intron (NM_012470, intron 1 of 22)
chr7:129033096:G:C:rs9649521	7	129033096	ENST00000619830.1	128940838	IRF5	0.523074	0.784332	0.0408787	97.0713	-858.277	0.535224	0.77169	0.0528989	59.9694	-342.82	0.496509	0.788514	0.0594005	85.8337	-667.152	0.517647	0.303851	0.0177713	20.7977	-78.9281	TRUE	TRUE	TRUE	ENSP00000483292.1	147	SpliceAI=C|TNPO3|0.00|0.00|0.00|0.00|17|11|5|18	0	5_prime_UTR_variant;intron_variant	intron (NM_012470, intron 1 of 22)
chr14:22903704:G:A:rs12437151	14	22903704	ENST00000399922.6	22900766	RBM23	0.573608	0.784164	-0.128393	-97.0232	-857.845	0.559927	0.809904	-0.151568	-67.3289	-385.153	0.378304	0.718014	-0.154857	-70.9326	-544.015	0.123529	0.412876	-0.106928	-26.3986	-115.281	TRUE	TRUE	TRUE	ENSP00000382806.2	423	SpliceAI=A|RBM23|0.00|0.00|0.00|0.00|1|-50|-40|-45	0	3_prime_UTR_variant;intron_variant	intron (NM_001077351, intron 10 of 13)
chr6:31964400:C:T:rs444921	6	31964400	ENST00000485349.5	31968454	SKIV2L	0.12357	0.778846	0.0347254	95.5238	-844.313	0.132205	0.795666	0.0823525	64.3675	-368.461	0.226185	0.767226	0.0765353	80.7027	-626.106	0.355392	0.167068	0.0222495	14.0987	-40.4522	TRUE	TRUE	TRUE	NA	NA	SpliceAI=T|SKIV2L|0.00|0.00|0.00|0.00|28|-37|-20|-49	0	intron_variant	intron (NM_006929, intron 17 of 27).4
chr6:31966595:C:T:rs454212	6	31966595	ENST00000485349.5	31968454	SKIV2L	0.12357	0.778846	0.0347254	95.5238	-844.313	0.132205	0.795666	0.0823525	64.3675	-368.461	0.225935	0.768209	0.0766873	80.9255	-627.918	0.353431	0.171916	0.02271	14.3436	-41.7087	TRUE	TRUE	TRUE	NA	NA	SpliceAI=T|SKIV2L|0.04|0.00|0.00|0.00|-29|40|35|-25	0.04	upstream_gene_variant;downstream_gene_variant;intron_variant	intron (NM_006929, intron 18 of 27).4
chr6:31967507:CCT:C:rs10646736	6	31967507	ENST00000485349.5	31968454	SKIV2L	0.12357	0.778846	0.0347254	95.5238	-844.313	0.132205	0.795666	0.0823525	64.3675	-368.461	0.226185	0.769101	0.0767509	81.1285	-629.566	0.351961	0.169982	0.022691	14.2461	-41.2066	TRUE	TRUE	TRUE	NA	NA	SpliceAI=C|SKIV2L|0.00|0.00|0.00|0.00|-34|9|-50|48	0	upstream_gene_variant;downstream_gene_variant;intron_variant	intron (NM_006929, intron 21 of 27).4
chr6:31967534:C:T:rs453821	6	31967534	ENST00000485349.5	31968454	SKIV2L	0.12357	0.778846	0.0347254	95.5238	-844.313	0.132205	0.795666	0.0823525	64.3675	-368.461	0.225935	0.768139	0.0767342	80.9096	-627.788	0.353431	0.171916	0.02271	14.3436	-41.7087	TRUE	TRUE	TRUE	NA	NA	SpliceAI=T|SKIV2L|0.06|0.00|0.00|0.00|27|0|-2|27	0.06	upstream_gene_variant;downstream_gene_variant;intron_variant	intron (NM_006929, intron 21 of 27).4
chr6:31968902:C:T:rs449643	6	31968902	ENST00000485349.5	31968454	SKIV2L	0.12357	0.778846	0.0347254	95.5238	-844.313	0.132205	0.795666	0.0823525	64.3675	-368.461	0.226185	0.769101	0.0767509	81.1285	-629.566	0.353431	0.171916	0.02271	14.3436	-41.7087	TRUE	TRUE	TRUE	NA	NA	SpliceAI=T|SKIV2L|0.00|0.00|0.16|0.00|14|46|-2|7	0.16	missense_variant;upstream_gene_variant;downstream_gene_variant	TTS (NM_005510).4
chr6:31973780:G:A:rs387608	6	31973780	ENST00000485349.5	31968454	SKIV2L	0.12357	0.778846	0.0347254	95.5238	-844.313	0.132205	0.795666	0.0823525	64.3675	-368.461	0.226683	0.767141	0.0766743	80.6835	-625.95	0.353922	0.169572	0.0225731	14.2253	-41.1002	TRUE	TRUE	TRUE	NA	NA	SpliceAI=A|STK19|0.00|0.00|0.00|0.00|27|46|46|-39	0	upstream_gene_variant;downstream_gene_variant;intron_variant	intron (NR_026717, intron 3 of 7).6
chr6:31975808:T:C:rs2734326	6	31975808	ENST00000485349.5	31968454	SKIV2L	0.12357	0.778846	0.0347254	95.5238	-844.313	0.132205	0.795666	0.0823525	64.3675	-368.461	0.227182	0.761281	0.0763032	79.3821	-615.312	0.357353	0.164013	0.0220973	13.9436	-39.664	TRUE	TRUE	TRUE	NA	NA	SpliceAI=C|STK19|0.00|0.00|0.00|0.00|42|19|-20|-2	0	upstream_gene_variant;intron_variant	intron (NR_026717, intron 3 of 7).6
chr22:26525759:A:G:rs4275	22	26525759	ENST00000338754.9	26521996	TPST2	0.416285	0.777966	0.123818	95.2806	-842.106	0.420403	0.82717	0.0799075	71.3607	-407.157	0.303741	0.514367	0.112927	45.7484	-311.213	0.187255	0.390502	0.107706	25.1978	-107.311	TRUE	TRUE	TRUE	ENSP00000339813.4	377	SpliceAI=G|TPST2|0.00|0.00|0.00|0.00|-46|-19|-19|29	0	3_prime_UTR_variant;non_coding_transcript_exon_variant	TTS (NM_003595)
chr7:100149507:G:A:rs12878	7	100149507	ENST00000466498.2	100149359	LAMTOR4	0.599542	0.773135	0.0246112	93.9674	-830.139	0.617566	0.853155	0.0565434	78.6241	-444.809	0.590025	0.815034	0.0563842	93.3114	-724.485	0.578431	0.272103	0.0465468	19.2472	-69.3847	TRUE	TRUE	TRUE	ENSP00000480432.1	20	SpliceAI=A|LAMTOR4|0.01|0.02|0.00|0.10|10|-8|-8|45	0.1	synonymous_variant;downstream_gene_variant;intron_variant;non_coding_transcript_exon_variant	exon (NM_001318236, exon 2 of 4)
chr22:26525759:A:G:rs4275	22	26525759	ENST00000398110.6	26525746	TPST2	0.416285	0.772605	-0.122681	-93.8257	-828.842	0.420403	0.751511	-0.0782009	-56.7264	-323.246	0.303741	0.479366	-0.114063	-42.6541	-281.388	0.187255	0.312551	-0.107576	-21.2264	-81.6173	TRUE	TRUE	TRUE	ENSP00000381180.2	377	SpliceAI=G|TPST2|0.00|0.00|0.00|0.00|-46|-19|-19|29	0	3_prime_UTR_variant;non_coding_transcript_exon_variant	TTS (NM_003595)
chr3:11808333:A:C:rs9876026	3	11808333	ENST00000486090.1	11790448	TAMM41	0.429825	0.772409	-0.15243	-93.7735	-828.365	0.413083	0.767324	-0.0771991	-59.2358	-338.442	0.582793	0.731153	-0.0773369	-73.3069	-564.439	0.803922	0.0879892	-0.00851547	-9.77803	-20.8676	TRUE	TRUE	TRUE	NA	NA	SpliceAI=C|TAMM41|0.00|0.00|0.01|0.92|-30|25|-30|2	0.92	splice_donor_variant&intron_variant;downstream_gene_variant;intron_variant;non_coding_transcript_exon_variant	intron (NR_135610, intron 9 of 10)
chr19:51225221:C:T:rs12459419	19	51225221	ENST00000421133.6	51225064	CD33	0.29386	0.769842	0.0871228	93.0939	-822.127	0.295059	0.752308	0.117044	56.8476	-323.989	0.221197	0.663165	0.126212	62.3729	-467.921	0.0897059	0.318824	0.0920031	21.5369	-83.5769	TRUE	TRUE	TRUE	ENSP00000410126.1	237	SpliceAI=T|CD33|0.01|0.00|0.00|0.00|-3|33|49|-3	0.01	missense_variant;intron_variant;non_coding_transcript_exon_variant	exon (NM_001177608, exon 2 of 7)
chr14:24438082:G:A:rs4982913	14	24438082	ENST00000556548.5	24439768	SDR39U1	0.915904	0.769053	-0.0996697	-92.8872	-820.225	0.922232	0.685517	-0.0596565	-48.1595	-268.808	0.74389	0.797095	-0.064775	-88.1053	-684.876	0.541176	0.714539	-0.147305	-49.8054	-268.094	TRUE	TRUE	TRUE	NA	NA	SpliceAI=A|KHNYN|0.00|0.00|0.00|0.00|30|-41|4|-1	0	3_prime_UTR_variant;upstream_gene_variant;downstream_gene_variant	3' UTR (NM_015299, exon 8 of 8)
chr14:24439060:C:T:rs1956904	14	24439060	ENST00000556548.5	24439768	SDR39U1	0.915904	0.769053	-0.0996697	-92.8872	-820.225	0.921775	0.689338	-0.0596933	-48.5895	-271.634	0.74414	0.798829	-0.0649244	-88.5804	-688.549	0.543627	0.706994	-0.146154	-48.8997	-262.587	TRUE	TRUE	TRUE	NA	NA	SpliceAI=T|KHNYN|0.00|0.00|0.00|0.01|45|19|-27|19	0.01	3_prime_UTR_variant;upstream_gene_variant;downstream_gene_variant	TTS (NM_001290293)
chr14:24440525:C:T:rs2273628	14	24440525	ENST00000556548.5	24439768	SDR39U1	0.915904	0.769053	-0.0996697	-92.8872	-820.225	0.921775	0.689338	-0.0596933	-48.5895	-271.634	0.74389	0.797095	-0.064775	-88.1053	-684.876	0.540686	0.716188	-0.147565	-50.0075	-269.316	TRUE	TRUE	TRUE	NA	NA	SpliceAI=T|KHNYN|0.00|0.00|0.00|0.00|34|18|-12|-24,T|SDR39U1|0.01|0.02|0.00|0.00|-2|-33|-7|5	0.02	3_prime_UTR_variant;upstream_gene_variant;downstream_gene_variant;intron_variant	3' UTR (NM_015299, exon 8 of 8)
chr14:24441640:C:T:rs11628143	14	24441640	ENST00000556548.5	24439768	SDR39U1	0.915904	0.769053	-0.0996697	-92.8872	-820.225	0.921775	0.689338	-0.0596933	-48.5895	-271.634	0.74414	0.797102	-0.0647596	-88.1073	-684.892	0.540686	0.716188	-0.147565	-50.0075	-269.316	TRUE	TRUE	TRUE	NA	NA	SpliceAI=T|KHNYN|0.00|0.00|0.00|0.00|10|15|-2|-25,T|SDR39U1|0.00|0.00|0.00|0.02|34|39|40|34	0.02	3_prime_UTR_variant;upstream_gene_variant;intron_variant	TTS (NM_015299)
chr14:24441670:G:A:rs11158703	14	24441670	ENST00000556548.5	24439768	SDR39U1	0.915904	0.769053	-0.0996697	-92.8872	-820.225	0.921775	0.689338	-0.0596933	-48.5895	-271.634	0.74389	0.797095	-0.064775	-88.1053	-684.876	0.540686	0.716188	-0.147565	-50.0075	-269.316	TRUE	TRUE	TRUE	NA	NA	SpliceAI=A|KHNYN|0.00|0.00|0.00|0.00|49|27|-15|-1,A|SDR39U1|0.00|0.00|0.10|0.19|-35|4|8|4	0.19	splice_region_variant&intron_variant;3_prime_UTR_variant;upstream_gene_variant;intron_variant	TTS (NM_015299)
chr14:24441910:C:T:rs11158704	14	24441910	ENST00000556548.5	24439768	SDR39U1	0.915904	0.769053	-0.0996697	-92.8872	-820.225	0.921775	0.689338	-0.0596933	-48.5895	-271.634	0.743641	0.795253	-0.0646538	-87.6068	-681.01	0.540686	0.716188	-0.147565	-50.0075	-269.316	TRUE	TRUE	TRUE	NA	NA	SpliceAI=T|SDR39U1|0.00|0.03|0.00|0.04|-2|26|27|-25	0.04	upstream_gene_variant;downstream_gene_variant;intron_variant	TTS (NM_015299)
chr14:24441963:C:T:rs11158705	14	24441963	ENST00000556548.5	24439768	SDR39U1	0.915904	0.769053	-0.0996697	-92.8872	-820.225	0.921775	0.689338	-0.0596933	-48.5895	-271.634	0.743641	0.795253	-0.0646538	-87.6068	-681.01	0.540686	0.716188	-0.147565	-50.0075	-269.316	TRUE	TRUE	TRUE	NA	NA	SpliceAI=T|SDR39U1|0.02|0.00|0.00|0.00|-27|8|-27|0	0.02	upstream_gene_variant;downstream_gene_variant;intron_variant	promoter-TSS (NR_110032)
chr15:74837752:T:C:rs12898397	15	74837752	ENST00000561725.5	74836118	ULK3	0.600305	0.7652	0.251475	91.8908	-811.025	0.60247	0.757944	0.213492	57.7206	-329.308	0.394264	0.728484	0.22752	72.8126	-560.212	0.170588	0.603918	0.246575	38.8717	-198.862	TRUE	TRUE	TRUE	NA	NA	SpliceAI=C|ULK3|0.00|0.19|0.67|0.67|-1|40|5|-1	0.67	missense_variant&splice_region_variant;splice_region_variant&intron_variant;splice_region_variant&non_coding_transcript_exon_variant;splice_region_variant;3_prime_UTR_variant;downstream_gene_variant	exon (NM_001284365, exon 14 of 16)
chr1:207767846:G:T:rs2724374	1	207767846	ENST00000354848.5	207752057	CD46	0.796529	0.763102	0.159107	91.3575	-806.079	0.801464	0.804393	0.16526	66.1474	-378.548	0.783292	0.688155	0.151827	66.0339	-500.926	0.828922	0.059778	0.018124	7.93765	-14.2439	TRUE	TRUE	TRUE	ENSP00000346912.1	384	SpliceAI=T|CD46|0.00|0.00|0.19|0.00|-37|-23|-23|26	0.19	intron_variant	intron (NM_172351, intron 7 of 12)
chr10:79758006:G:A:rs7921005	10	79758006	ENST00000619625.4	79716445	NUTM2B-AS1	0.301297	0.757604	-0.166881	-89.9896	-793.322	0.306953	0.690928	-0.0626505	-48.7705	-272.82	0.283042	0.504229	-0.0573506	-44.8298	-302.358	0.253431	0.514254	-0.0226562	-32.3907	-155.593	TRUE	TRUE	TRUE	NA	NA	.		downstream_gene_variant;intron_variant	intron (NR_120613, intron 6 of 6)
chr17:81847127:A:G:rs111301737	17	81847127	ENST00000473021.1	81843492	P4HB	0.186499	0.756112	0.0090123	89.6255	-789.909	0.198994	0.715463	0.0169416	51.7244	-291.938	0.242394	0.553889	0.0149095	49.5318	-347.582	0.289216	0.0654642	0.00832406	8.33184	-15.5661	TRUE	TRUE	TRUE	NA	NA	SpliceAI=G|P4HB|0.01|0.02|0.00|0.00|-43|-16|-37|-14	0.02	intron_variant	intron (NM_000918, intron 5 of 10)
chr12:112919388:G:A:rs10774671	12	112919388	ENST00000551241.5	112907007	OAS1	0.621281	0.756094	0.0346176	89.6211	-789.868	0.597896	0.75074	0.0177794	56.6095	-322.53	0.554863	0.706299	0.0198186	68.9343	-526.59	0.433824	0.309575	0.0151462	21.0796	-80.6937	TRUE	TRUE	TRUE	ENSP00000448790.1	360	SpliceAI=A|OAS1|0.10|0.89|0.00|0.01|2|1|41|44	0.89	splice_acceptor_variant&intron_variant;3_prime_UTR_variant;downstream_gene_variant;intron_variant	intron (NM_001320151, intron 5 of 5)
chr6:85678170:G:T:rs1059307	6	85678170	ENST00000414002.5	85677084	SNHG5	0.556445	0.755332	0.154429	89.4363	-788.133	0.518756	0.751625	0.158593	56.7437	-323.353	0.411222	0.699067	0.149887	67.7513	-516.175	0.266667	0.765611	0.0858972	56.8947	-309.665	TRUE	TRUE	TRUE	NA	NA	.		upstream_gene_variant;non_coding_transcript_exon_variant	promoter-TSS (NR_003044)
chr19:52379571:T:A:rs10445585	19	52379571	ENST00000422689.3	52369923	ZNF880	0.377193	0.75513	0.238676	89.3876	-787.675	0.362763	0.694841	0.163224	49.221	-275.765	0.356359	0.522413	0.135644	46.4916	-318.371	0.272549	0.162292	0.0276714	13.856	-39.2213	TRUE	TRUE	TRUE	ENSP00000406318.2	577	SpliceAI=A|ZNF880|0.00|0.00|0.01|0.00|-33|15|-31|-17	0.01	upstream_gene_variant;intron_variant;non_coding_transcript_exon_variant	intron (NM_001145434, intron 3 of 3)
chr11:64197133:C:T:rs2236647	11	64197133	ENST00000545896.1	64220437	FERMT3	0.443936	0.751725	-0.0409067	-88.572	-779.994	0.441903	0.811807	-0.0753962	-67.7479	-387.478	0.553616	0.657804	-0.0643685	-61.6318	-461.16	0.729902	0.0938066	-0.0362151	-10.1285	-22.2547	TRUE	TRUE	TRUE	ENSP00000440209.1	184	SpliceAI=T|STIP1|0.00|0.01|0.01|0.03|49|-4|-46|43	0.03	intron_variant	intron (NM_001282652, intron 5 of 13)
chr19:54200892:A:C:rs3810232	19	54200892	ENST00000436445.5	54200871	RPS9	0.394165	0.751004	-0.0228072	-88.4014	-778.382	0.396615	0.743909	-0.0199972	-55.5947	-316.282	0.265586	0.576581	-0.0169558	-51.8727	-369.946	0.0965686	0.275132	-0.014528	-19.3945	-70.2776	TRUE	TRUE	TRUE	ENSP00000406159.1	139	.		splice_region_variant&intron_variant;splice_region_variant;splice_region_variant&non_coding_transcript_exon_variant;5_prime_UTR_variant	promoter-TSS (NR_135762)
chr2:61186588:A:G:rs1809028	2	61186588	ENST00000394457.7	61177529	AHSA2P	0.783753	0.743858	0.127042	86.7438	-762.645	0.779048	0.528004	0.080778	34.5001	-174.938	0.860349	0.335529	0.0809125	31.5879	-176.791	0.958824	0.108843	0.0701911	11.0017	-25.8768	TRUE	TRUE	TRUE	NA	NA	SpliceAI=G|AHSA2|0.12|0.05|0.00|0.00|9|2|0|8	0.12	downstream_gene_variant;intron_variant	TTS (NM_014709)
chr5:96740783:G:A:rs7724759	5	96740783	ENST00000309190.9	96702801	CAST	0.328947	0.743348	-0.123755	-86.6279	-761.539	0.317932	0.79666	-0.0930199	-64.5648	-369.588	0.220449	0.757895	-0.0852282	-78.6494	-609.283	0.107353	0.569449	-0.0825093	-36.2036	-181.183	TRUE	TRUE	TRUE	ENSP00000312523.5	686	SpliceAI=A|CAST|0.00|0.29|0.00|0.32|0|-38|3|0	0.32	splice_region_variant&synonymous_variant;upstream_gene_variant;intron_variant	exon (NM_001284212, exon 9 of 28)
chr16:88647093:A:G:rs4782393	16	88647093	ENST00000562209.1	88646141	CYBA	0.495805	0.742003	0.0102912	86.3235	-758.631	0.517841	0.303052	0.0142123	21.5094	-84.7707	0.430424	0.466275	0.0112104	41.5485	-270.744	0.281863	0.169012	0.0121231	14.1971	-40.9552	TRUE	TRUE	TRUE	NA	NA	SpliceAI=G|CYBA|0.00|0.00|0.00|0.00|0|36|11|8	0	splice_region_variant&intron_variant;downstream_gene_variant	intron (NM_000101, intron 3 of 5)
chr12:56042145:C:G:rs1131017	12	56042145	ENST00000552361.1	56041893	RPS26	0.609268	0.737632	-0.0579947	-85.3489	-749.285	0.591949	0.646746	-0.0246483	-44.1361	-241.935	0.428678	0.600943	-0.0196226	-54.5497	-395.329	0.228431	0.301208	-0.035918	-20.6679	-78.1177	TRUE	TRUE	TRUE	ENSP00000450339.1	115	SpliceAI=G|RPS26|0.00|0.00|0.00|0.01|-44|22|24|6	0.01	5_prime_UTR_premature_start_codon_gain_variant;5_prime_UTR_variant;downstream_gene_variant	5' UTR (NM_001029, exon 1 of 4)
chr16:84180359:G:A:rs2278043	16	84180359	ENST00000564774.5	84177854	TAF1C	0.451945	0.737353	-0.102458	-85.2875	-748.695	0.42452	0.682009	-0.0702287	-47.7704	-266.244	0.411471	0.565099	-0.0665721	-50.6711	-358.485	0.362745	0.226114	-0.0319007	-17.0162	-56.2526	TRUE	TRUE	TRUE	NA	NA	SpliceAI=A|TAF1C|0.03|0.03|0.00|0.00|-15|-31|-7|21	0.03	downstream_gene_variant;intron_variant	intron (NM_005679, intron 11 of 13)
chr6:31587615:C:A:rs2256974	6	31587615	ENST00000418507.6	31586124	LST1	0.163043	0.733669	0.0183954	84.4836	-740.945	0.167887	0.802841	0.0229276	65.823	-376.722	0.262594	0.769048	0.0216134	81.1166	-629.469	0.380392	0.383306	0.0164648	24.8185	-104.808	TRUE	TRUE	TRUE	ENSP00000405900.2	66	SpliceAI=A|LST1|0.00|0.34|0.00|0.00|-34|26|31|-26	0.34	downstream_gene_variant;intron_variant	intron (NR_029462, intron 2 of 2)
chr1:39030091:T:A:rs7546089	1	39030091	ENST00000372969.8	39026350	NDUFS5	0.852021	0.73343	0.236327	84.432	-740.446	0.81839	0.782304	0.252637	61.8349	-353.822	0.693766	0.847479	0.259537	104.784	-807.008	0.508333	0.901967	0.246213	95.4876	-492.951	TRUE	TRUE	TRUE	ENSP00000362060.3	106	SpliceAI=A|NDUFS5|0.00|0.00|0.00|0.00|-28|44|-28|-16	0	intron_variant	intron (NM_004552, intron 2 of 2)
chr1:39030091:T:A:rs7546089	1	39030091	ENST00000372967.3	39026318	NDUFS5	0.852021	0.73343	-0.236327	-84.432	-740.446	0.81839	0.782304	-0.252637	-61.8349	-353.822	0.693766	0.847479	-0.259537	-104.784	-807.008	0.508333	0.901967	-0.246213	-95.4876	-492.951	TRUE	TRUE	TRUE	ENSP00000362058.3	106	SpliceAI=A|NDUFS5|0.00|0.00|0.00|0.00|-28|44|-28|-16	0	intron_variant	intron (NM_004552, intron 2 of 2)
chr17:19650346:A:G:rs4925036	17	19650346	ENST00000582991.5	19648723	ALDH3A2	0.448703	0.732538	-0.0517521	-84.2399	-738.589	0.427264	0.717426	-0.0668253	-51.9749	-293.538	0.445636	0.663572	-0.0640863	-62.4297	-468.438	0.460784	0.631726	-0.0727445	-41.2302	-214.27	TRUE	TRUE	TRUE	ENSP00000464153.1	393	SpliceAI=G|ALDH3A2|0.00|0.00|0.00|0.00|1|-39|-1|-39	0	upstream_gene_variant;intron_variant	intron (NM_001031806, intron 1 of 10)
chr6:31587615:C:A:rs2256974	6	31587615	ENST00000438075.6	31586179	LST1	0.163043	0.729656	-0.0852048	-83.6248	-732.627	0.167887	0.715164	-0.0887874	-51.6864	-291.694	0.262594	0.736651	-0.0832314	-74.3462	-573.285	0.380392	0.647625	-0.0404661	-42.6772	-223.605	TRUE	TRUE	TRUE	ENSP00000391929.2	97	SpliceAI=A|LST1|0.00|0.34|0.00|0.00|-34|26|31|-26	0.34	downstream_gene_variant;intron_variant	intron (NR_029462, intron 2 of 2)
chr11:71476633:C:T:rs3794060	11	71476633	ENST00000525200.5	71455125	NADSYN1	0.756674	0.724202	0.0384038	82.4837	-721.513	0.758463	0.752181	0.0208877	56.8283	-323.87	0.498753	0.669477	0.018884	63.2646	-476.021	0.221078	0.349312	0.00879903	23.0652	-93.3587	TRUE	TRUE	TRUE	ENSP00000432129.1	259	SpliceAI=T|NADSYN1|0.00|0.00|0.00|0.00|23|-20|-2|-20	0	downstream_gene_variant;intron_variant	intron (NM_018161, intron 9 of 20)
chr2:218395308:G:A:rs17229016	2	218395308	ENST00000233202.11	218382273	SLC11A1	0.352021	0.722766	-0.0818959	-82.1882	-718.624	0.359561	0.745914	-0.0523711	-55.8889	-318.099	0.38404	0.558361	-0.0569764	-49.9824	-351.898	0.391176	0.0922217	-0.0149545	-10.0338	-21.876	TRUE	TRUE	TRUE	ENSP00000233202.6	550	SpliceAI=A|SLC11A1|0.00|0.00|0.00|0.09|17|16|-50|16	0.09	3_prime_UTR_variant;upstream_gene_variant;downstream_gene_variant	3' UTR (NM_000578, exon 15 of 15)
chr20:1616404:G:A:rs6074894	20	1616404	ENST00000381603.7	1564383	SIRPB1	0.342868	0.72207	-0.134263	-82.0456	-717.228	0.355444	0.811675	-0.190865	-67.7185	-387.315	0.272319	0.659963	-0.168893	-61.9284	-463.87	0.144118	0.166056	-0.089895	-14.0474	-40.1908	TRUE	TRUE	TRUE	ENSP00000371016.3	181	SpliceAI=A|SIRPB1|0.00|0.00|0.00|0.00|23|22|23|4	0	intron_variant	intron (NM_001329157, intron 1 of 5)
chr6:29889244:C:A:rs62389359	6	29889244	ENST00000376809.10	29942532	HLA-A	0.0593059	0.721968	-0.0952512	-82.0249	-717.025	0.0443733	0.639758	-0.105516	-43.4692	-237.407	0.0359102	0.504661	-0.0846352	-44.8686	-302.733	0.0127451	0.0449584	-0.103001	-6.83016	-10.8239	TRUE	TRUE	TRUE	ENSP00000366005.5	365	.		intron_variant	intron (NR_001434, intron 3 of 7)
chr6:31404810:G:T:rs2596481	6	31404810	ENST00000474381.1	31355522	HLA-B	0.837529	0.721905	-0.00960191	-82.0119	-716.898	0.831656	0.808674	-0.0118379	-67.0612	-383.662	0.819701	0.604493	-0.00923071	-54.9556	-399.156	0.797549	0.339007	-0.00955609	-22.5446	-90.0035	TRUE	TRUE	TRUE	NA	NA	SpliceAI=T|MICA|0.00|0.00|0.00|0.00|31|-25|31|0	0	upstream_gene_variant;intron_variant	intron (NM_000247, intron 1 of 6).3
chr16:74679156:A:G:rs6564159	16	74679156	ENST00000570846.1	74671857	MLKL	0.605454	0.7169	-0.0444766	-81.0014	-706.973	0.612992	0.800954	-0.0296077	-65.4331	-374.52	0.616209	0.663461	-0.022432	-62.4141	-468.297	0.632353	0.13429	-0.00767249	-12.3986	-32.1346	TRUE	TRUE	TRUE	NA	NA	SpliceAI=G|MLKL|0.00|0.01|0.00|0.00|38|-48|-48|-12	0.01	intron_variant	intron (NM_152649, intron 6 of 10)
chr6:29889188:G:C:rs114986421	6	29889188	ENST00000376806.9	29942245	HLA-A	0.0594966	0.714077	0.0186634	80.4417	-701.451	0.0443733	0.860128	0.0912042	80.8887	-456.051	0.0359102	0.761083	0.067303	79.3389	-614.957	0.0127451	0.807895	0.0859955	64.5573	-351.564	TRUE	TRUE	TRUE	ENSP00000366002.5	371	.		intron_variant	intron (NR_001434, intron 3 of 7)
chr2:218395308:G:A:rs17229016	2	218395308	ENST00000354352.9	218382248	SLC11A1	0.352021	0.712622	0.0725617	80.1561	-698.627	0.359561	0.701635	0.05774	50.021	-280.969	0.38404	0.524631	0.0590656	46.6987	-320.365	0.391176	0.0234647	0.00369979	4.87979	-5.90583	TRUE	TRUE	TRUE	ENSP00000346320.5	163	SpliceAI=A|SLC11A1|0.00|0.00|0.00|0.09|17|16|-50|16	0.09	3_prime_UTR_variant;upstream_gene_variant;downstream_gene_variant	3' UTR (NM_000578, exon 15 of 15)
chr16:89556116:T:G:rs12919215	16	89556116	ENST00000644464.1	89546556	SPG7	0.199466	0.711622	0.0317257	79.9608	-696.694	0.202653	0.716665	0.0253581	51.8775	-292.916	0.127431	0.635482	0.0256303	58.6929	-434.1	0.0279412	0.343709	0.0230685	22.7816	-91.5281	TRUE	TRUE	TRUE	NA	NA	SpliceAI=G|SPG7|0.00|0.00|0.04|0.00|-4|26|-31|11	0.04	upstream_gene_variant;intron_variant	intron (NM_003119, intron 16 of 16)
chr17:75226770:G:A:rs1478785	17	75226770	ENST00000540768.5	75228161	NUP85	0.746949	0.710378	-0.0798676	-79.7191	-694.298	0.763495	0.589991	-0.0499797	-39.1288	-207.491	0.500249	0.426762	-0.0463263	-38.3547	-240.129	0.128431	0.0514447	-0.0130915	-7.33121	-12.3165	TRUE	TRUE	TRUE	ENSP00000445855.1	259	SpliceAI=A|NUP85|0.00|0.05|0.00|0.00|2|-25|2|29	0.05	upstream_gene_variant;downstream_gene_variant;intron_variant;non_coding_transcript_exon_variant	intron (NM_001330472, intron 10 of 17)
chr4:15737767:T:G:rs4263397	4	15737767	ENST00000514989.1	15715328	BST1	0.241228	0.706998	-0.0659268	-79.0692	-687.84	0.239707	0.713787	-0.0930722	-51.5122	-290.58	0.386035	0.676067	-0.0954315	-64.2185	-484.643	0.533824	0.464388	-0.080246	-29.3125	-134.827	TRUE	TRUE	TRUE	ENSP00000424761.1	97	.		downstream_gene_variant;intron_variant	Intergenic
chr2:218204414:G:A:rs13384682	2	218204414	ENST00000477992.1	218235341	ARPC2	0.4918	0.70308	0.0188185	78.3279	-680.448	0.492681	0.73909	0.0111214	54.9002	-311.973	0.354115	0.530852	0.00782221	47.2852	-326.01	0.171078	0.0933593	0.00566661	10.1018	-22.1478	TRUE	TRUE	TRUE	NA	NA	.		intergenic_region	Intergenic
chr2:218205828:C:T:rs7569907	2	218205828	ENST00000477992.1	218235341	ARPC2	0.4918	0.70308	0.0188185	78.3279	-680.448	0.492681	0.73909	0.0111214	54.9002	-311.973	0.354115	0.530852	0.00782221	47.2852	-326.01	0.171078	0.0933593	0.00566661	10.1018	-22.1478	TRUE	TRUE	TRUE	NA	NA	.		intergenic_region	Intergenic
chr2:218207952:G:A:rs10209152	2	218207952	ENST00000477992.1	218235341	ARPC2	0.4918	0.70308	0.0188185	78.3279	-680.448	0.492681	0.73909	0.0111214	54.9002	-311.973	0.354115	0.530852	0.00782221	47.2852	-326.01	0.171078	0.0933593	0.00566661	10.1018	-22.1478	TRUE	TRUE	TRUE	NA	NA	.		intergenic_region	Intergenic
chr2:131480713:C:T:rs111626841	2	131480713	ENST00000445782.2	131469809	MZT2A	0.0892449	0.702981	0.178273	78.3093	-680.263	0.0974382	0.683708	0.173681	47.9581	-267.482	0.233167	0.641592	0.138392	59.475	-441.339	0.40049	0.216594	0.0995194	16.5526	-53.6287	TRUE	TRUE	TRUE	NA	NA	SpliceAI=T|TUBA3D|0.00|0.00|0.00|0.00|-11|-40|5|36	0	synonymous_variant;downstream_gene_variant;intron_variant	exon (NM_080386, exon 4 of 5)
chr2:131480910:C:T:rs184676067	2	131480910	ENST00000445782.2	131469809	MZT2A	0.0892449	0.702981	0.178273	78.3093	-680.263	0.0974382	0.683708	0.173681	47.9581	-267.482	0.232419	0.640716	0.138407	59.3618	-440.293	0.39902	0.216203	0.0994452	16.5336	-53.5216	TRUE	TRUE	TRUE	NA	NA	SpliceAI=T|TUBA3D|0.00|0.00|0.00|0.00|17|21|-48|21	0	downstream_gene_variant;intron_variant	intron (NM_080386, intron 4 of 4)
chr2:131481227:G:T:rs16856655	2	131481227	ENST00000445782.2	131469809	MZT2A	0.0892449	0.702981	0.178273	78.3093	-680.263	0.0974382	0.683708	0.173681	47.9581	-267.482	0.233666	0.640363	0.138373	59.3164	-439.873	0.40098	0.218007	0.099688	16.6215	-54.0162	TRUE	TRUE	TRUE	NA	NA	SpliceAI=T|TUBA3D|0.00|0.00|0.00|0.00|7|27|-22|27	0	downstream_gene_variant;intron_variant	intron (NM_080386, intron 4 of 4)
chr2:131481951:G:T:rs7583920	2	131481951	ENST00000445782.2	131469809	MZT2A	0.0892449	0.702981	0.178273	78.3093	-680.263	0.0974382	0.683708	0.173681	47.9581	-267.482	0.233915	0.641057	0.138529	59.4059	-440.7	0.40098	0.218007	0.099688	16.6215	-54.0162	TRUE	TRUE	TRUE	NA	NA	SpliceAI=T|TUBA3D|0.00|0.00|0.00|0.00|-11|-41|-11|34	0	downstream_gene_variant;intron_variant	intron (NM_080386, intron 4 of 4)
chr2:131482474:T:C:rs3900678	2	131482474	ENST00000445782.2	131469809	MZT2A	0.0892449	0.702981	0.178273	78.3093	-680.263	0.0974382	0.683708	0.173681	47.9581	-267.482	0.233666	0.636984	0.138012	58.8837	-435.868	0.40098	0.218007	0.099688	16.6215	-54.0162	TRUE	TRUE	TRUE	NA	NA	SpliceAI=C|TUBA3D|0.00|0.00|0.00|0.00|-7|19|31|-39	0	downstream_gene_variant;intron_variant	intron (NM_080386, intron 4 of 4)
chr2:131483407:A:G:rs28721291	2	131483407	ENST00000445782.2	131469809	MZT2A	0.0892449	0.702981	0.178273	78.3093	-680.263	0.0974382	0.683708	0.173681	47.9581	-267.482	0.233915	0.641856	0.138417	59.5091	-441.654	0.40098	0.218007	0.099688	16.6215	-54.0162	TRUE	TRUE	TRUE	NA	NA	.		downstream_gene_variant;intron_variant	TTS (NM_080386)
chr2:131483562:C:T:rs61104316	2	131483562	ENST00000445782.2	131469809	MZT2A	0.0892449	0.702981	0.178273	78.3093	-680.263	0.0974382	0.683708	0.173681	47.9581	-267.482	0.233915	0.641057	0.138529	59.4059	-440.7	0.40098	0.218007	0.099688	16.6215	-54.0162	TRUE	TRUE	TRUE	NA	NA	.		downstream_gene_variant;intron_variant	TTS (NM_080386)
chr2:131483879:T:C:rs59965165	2	131483879	ENST00000445782.2	131469809	MZT2A	0.0892449	0.702981	0.178273	78.3093	-680.263	0.0974382	0.683708	0.173681	47.9581	-267.482	0.233666	0.640249	0.138406	59.3017	-439.737	0.40098	0.218007	0.099688	16.6215	-54.0162	TRUE	TRUE	TRUE	NA	NA	.		downstream_gene_variant;intron_variant	TTS (NM_080386)
chr2:131483947:A:G:rs57354961	2	131483947	ENST00000445782.2	131469809	MZT2A	0.0892449	0.702981	0.178273	78.3093	-680.263	0.0974382	0.683708	0.173681	47.9581	-267.482	0.233416	0.641367	0.138374	59.4458	-441.07	0.39902	0.219266	0.100097	16.6829	-54.3621	TRUE	TRUE	TRUE	NA	NA	.		downstream_gene_variant;intron_variant	TTS (NM_001085365)
chr2:131484131:C:T:rs11553182	2	131484131	ENST00000445782.2	131469809	MZT2A	0.0892449	0.702981	0.178273	78.3093	-680.263	0.0974382	0.683708	0.173681	47.9581	-267.482	0.233666	0.641403	0.138464	59.4505	-441.113	0.401471	0.215622	0.0989592	16.5052	-53.3624	TRUE	TRUE	TRUE	NA	NA	SpliceAI=T|MZT2A|0.00|0.00|0.00|0.00|-47|-1|9|1	0	missense_variant;downstream_gene_variant;intron_variant	exon (NM_001085365, exon 3 of 3)
chr2:131484158:T:C:rs75021268	2	131484158	ENST00000445782.2	131469809	MZT2A	0.0892449	0.702981	0.178273	78.3093	-680.263	0.0974382	0.683708	0.173681	47.9581	-267.482	0.233416	0.640712	0.138309	59.3613	-440.289	0.40098	0.218007	0.099688	16.6215	-54.0162	TRUE	TRUE	TRUE	NA	NA	SpliceAI=C|MZT2A|0.00|0.00|0.00|0.00|48|50|49|-30	0	missense_variant;downstream_gene_variant;intron_variant	exon (NM_001085365, exon 3 of 3)
chr2:131484892:A:T:rs6741788	2	131484892	ENST00000445782.2	131469809	MZT2A	0.0892449	0.702981	0.178273	78.3093	-680.263	0.0974382	0.683708	0.173681	47.9581	-267.482	0.233915	0.641057	0.138529	59.4059	-440.7	0.40098	0.218007	0.099688	16.6215	-54.0162	TRUE	TRUE	TRUE	NA	NA	SpliceAI=T|MZT2A|0.01|0.00|0.00|0.00|-2|-17|-2|35	0.01	downstream_gene_variant;intron_variant	intron (NM_001085365, intron 2 of 2)
chr11:64311471:A:G:rs1806967	11	64311471	ENST00000544844.5	64316691	TRMT112	0.0652174	0.702401	0.192279	78.2007	-679.177	0.058097	0.708901	0.136601	50.903	-286.668	0.0433915	0.668433	0.115255	63.1156	-474.671	0.0259804	0.3138	0.0757018	21.2882	-82.0062	TRUE	TRUE	TRUE	ENSP00000438349.1	125	SpliceAI=G|ESRRA|0.00|0.00|0.00|0.00|-10|2|-10|-6	0	downstream_gene_variant;intron_variant	intron (NM_001282450, intron 2 of 6)
chr11:64317591:G:C:rs4930698	11	64317591	ENST00000544844.5	64316691	TRMT112	0.0652174	0.702401	0.192279	78.2007	-679.177	0.058097	0.708901	0.136601	50.903	-286.668	0.0431421	0.672736	0.115925	63.7334	-480.264	0.0259804	0.3138	0.0757018	21.2882	-82.0062	TRUE	TRUE	TRUE	ENSP00000438349.1	125	SpliceAI=C|TRMT112|0.00|0.00|0.00|0.03|-50|18|-33|-4	0.03	5_prime_UTR_variant;upstream_gene_variant;downstream_gene_variant	promoter-TSS (NM_012094)
chr1:179889309:G:A:rs2245425	1	179889309	ENST00000435319.8	179882696	TOR1AIP1	0.647597	0.702026	0.0629853	78.1306	-678.475	0.619854	0.561368	0.07537	36.9016	-191.889	0.561097	0.53935	0.0607471	48.0998	-333.841	0.489216	0.712268	0.0508599	49.5295	-266.421	TRUE	TRUE	TRUE	ENSP00000393292.3	462	SpliceAI=A|TOR1AIP1|0.15|0.97|0.00|0.00|4|1|2|-50	0.97	splice_acceptor_variant&intron_variant;splice_region_variant&intron_variant	intron (NM_015602, intron 2 of 9)
chr1:179894102:G:T:rs486906	1	179894102	ENST00000435319.8	179882696	TOR1AIP1	0.647597	0.702026	0.0629853	78.1306	-678.475	0.619396	0.559006	0.0751235	36.7251	-190.647	0.561097	0.53935	0.0607471	48.0998	-333.841	0.488725	0.712478	0.0508245	49.5549	-266.575	TRUE	TRUE	TRUE	ENSP00000393292.3	462	SpliceAI=T|TOR1AIP1|0.00|0.00|0.00|0.00|4|1|-34|-1	0	intron_variant	intron (NM_015602, intron 3 of 9)
chr1:179894661:C:A:rs475434	1	179894661	ENST00000435319.8	179882696	TOR1AIP1	0.647597	0.702026	0.0629853	78.1306	-678.475	0.619396	0.559006	0.0751235	36.7251	-190.647	0.561097	0.53935	0.0607471	48.0998	-333.841	0.489216	0.712268	0.0508599	49.5295	-266.421	TRUE	TRUE	TRUE	ENSP00000393292.3	462	SpliceAI=A|TOR1AIP1|0.00|0.00|0.00|0.00|2|38|-3|36	0	intron_variant	intron (NM_015602, intron 3 of 9)
chr5:132486046:C:A:rs2070726	5	132486046	ENST00000612967.2	132410920	C5orf56	0.330473	0.701617	-0.0427006	-78.0542	-677.711	0.330741	0.700844	-0.0265656	-49.9267	-280.357	0.41596	0.693375	-0.0308512	-66.8457	-508.153	0.484804	0.180349	-0.00797055	-14.7666	-43.9108	TRUE	TRUE	TRUE	NA	NA	SpliceAI=A|IRF1|0.00|0.00|0.00|0.00|-23|1|16|1	0	downstream_gene_variant;intron_variant	intron (NM_001354924, intron 6 of 8)
chr3:184182044:C:T:rs8478	3	184182044	ENST00000476434.1	184181195	AP2M1	0.18955	0.700134	0.0109055	77.7787	-674.952	0.186185	0.747546	0.103343	56.1305	-319.588	0.205486	0.571201	0.0933468	51.3051	-364.537	0.207353	0.396997	0.108387	25.5429	-109.595	TRUE	TRUE	TRUE	NA	NA	SpliceAI=T|AP2M1|0.00|0.00|0.00|0.00|-48|-5|-48|0	0	synonymous_variant;upstream_gene_variant	exon (NM_001311198, exon 10 of 13)
chr1:39738494:G:T:rs7513045	1	39738494	ENST00000324379.9	39738882	PPIE	0.359649	0.700019	-0.141797	-77.7574	-674.739	0.339433	0.270024	-0.0548987	-19.8389	-74.0483	0.302743	0.210018	-0.0535643	-22.9199	-102.523	0.191176	0.0912121	-0.0396637	-9.97313	-21.6351	TRUE	TRUE	TRUE	ENSP00000312769.5	301	.		upstream_gene_variant;intergenic_region	promoter-TSS (NM_001195007)
chr1:39738752:A:T:rs7548120	1	39738752	ENST00000324379.9	39738882	PPIE	0.359649	0.700019	-0.141797	-77.7574	-674.739	0.339433	0.270024	-0.0548987	-19.8389	-74.0483	0.302494	0.21054	-0.0536969	-22.956	-102.807	0.191176	0.0912121	-0.0396637	-9.97313	-21.6351	TRUE	TRUE	TRUE	ENSP00000312769.5	301	.		upstream_gene_variant;intergenic_region	promoter-TSS (NM_001195007)
chr1:39739151:C:T:rs3738673	1	39739151	ENST00000324379.9	39738882	PPIE	0.359649	0.700019	-0.141797	-77.7574	-674.739	0.339433	0.270024	-0.0548987	-19.8389	-74.0483	0.302244	0.209894	-0.0536594	-22.9114	-102.456	0.191176	0.0912121	-0.0396637	-9.97313	-21.6351	TRUE	TRUE	TRUE	ENSP00000312769.5	301	SpliceAI=T|PPIE|0.00|0.00|0.00|0.00|6|-33|-11|34	0	5_prime_UTR_variant;upstream_gene_variant;intron_variant	intron (NM_203456, intron 1 of 9)
chr1:39739654:C:A:rs11809515	1	39739654	ENST00000324379.9	39738882	PPIE	0.359649	0.700019	-0.141797	-77.7574	-674.739	0.339433	0.270024	-0.0548987	-19.8389	-74.0483	0.302244	0.209894	-0.0536594	-22.9114	-102.456	0.191176	0.0912121	-0.0396637	-9.97313	-21.6351	TRUE	TRUE	TRUE	ENSP00000312769.5	301	SpliceAI=A|PPIE|0.00|0.00|0.00|0.06|2|8|9|41	0.06	upstream_gene_variant;intron_variant	intron (NM_203456, intron 1 of 9)
chr1:39747206:G:A:rs9787249	1	39747206	ENST00000324379.9	39738882	PPIE	0.359649	0.700019	-0.141797	-77.7574	-674.739	0.338975	0.271191	-0.0551088	-19.8977	-74.419	0.301995	0.21103	-0.0538547	-22.9898	-103.074	0.191176	0.0912121	-0.0396637	-9.97313	-21.6351	TRUE	TRUE	TRUE	ENSP00000312769.5	301	SpliceAI=A|PPIE|0.10|0.00|0.00|0.00|2|23|2|-38	0.1	intron_variant	intron (NM_203456, intron 7 of 9)
chr1:39754612:C:G:rs6670841	1	39754612	ENST00000324379.9	39738882	PPIE	0.359649	0.700019	-0.141797	-77.7574	-674.739	0.33989	0.272273	-0.0552795	-19.9521	-74.7631	0.302494	0.214543	-0.0539935	-23.2322	-104.991	0.192157	0.0875954	-0.0388387	-9.75402	-20.7739	TRUE	TRUE	TRUE	ENSP00000312769.5	301	.		3_prime_UTR_variant;downstream_gene_variant;intron_variant;non_coding_transcript_exon_variant	non-coding (NR_036543, exon 10 of 10)
chr1:39755134:G:A:rs7547787	1	39755134	ENST00000324379.9	39738882	PPIE	0.359649	0.700019	-0.141797	-77.7574	-674.739	0.338975	0.269092	-0.0548947	-19.792	-73.7528	0.300998	0.213974	-0.0542088	-23.1929	-104.679	0.191176	0.0912121	-0.0396637	-9.97313	-21.6351	TRUE	TRUE	TRUE	ENSP00000312769.5	301	.		3_prime_UTR_variant;downstream_gene_variant;intron_variant;non_coding_transcript_exon_variant	non-coding (NR_036543, exon 10 of 10)
chr1:39760374:G:A:rs12094291	1	39760374	ENST00000324379.9	39738882	PPIE	0.359649	0.700019	-0.141797	-77.7574	-674.739	0.338975	0.269092	-0.0548947	-19.792	-73.7528	0.300998	0.213974	-0.0542088	-23.1929	-104.679	0.191176	0.0912121	-0.0396637	-9.97313	-21.6351	TRUE	TRUE	TRUE	ENSP00000312769.5	301	SpliceAI=A|BMP8B|0.00|0.00|0.00|0.00|-15|25|-17|45	0	3_prime_UTR_variant;downstream_gene_variant;intron_variant	3' UTR (NM_001720, exon 7 of 7)
chr17:7622230:C:G:rs1017163	17	7622230	ENST00000573566.1	7626388	SAT2	0.392067	0.699747	0.0415122	77.7072	-674.236	0.390668	0.632087	0.0625705	42.755	-232.536	0.231671	0.550438	0.0619604	49.1873	-344.281	0.0754902	0.027001	0.0151547	5.24409	-6.71434	TRUE	TRUE	TRUE	ENSP00000458385.1	136	.		downstream_gene_variant;intron_variant	intron (NM_001289114, intron 1 of 7)
chr19:57438168:T:C:rs3746224	19	57438168	ENST00000334181.5	57435325	ZNF749	0.523646	0.695687	-0.175517	-76.9628	-666.759	0.529735	0.625494	-0.24014	-42.1554	-228.43	0.409726	0.570972	-0.251728	-51.2812	-364.309	0.27451	0.393105	-0.175507	-25.3358	-108.223	TRUE	TRUE	TRUE	ENSP00000333980.4	778	SpliceAI=C|AC004076.7|0.00|0.00|0.00|0.00|-35|18|-46|-37,C|ZNF749|0.00|0.00|0.00|0.00|-35|18|20|-14,C|AC004076.9|0.02|0.00|0.00|0.00|-22|-2|0|-2	0.02	intron_variant	intron (NM_001321953, intron 1 of 1)
chr12:56042145:C:G:rs1131017	12	56042145	ENST00000548590.1	56042140	RPS26	0.609268	0.693678	0.0369412	76.5992	-663.096	0.591949	0.553577	0.0148011	36.3234	-187.819	0.428678	0.528518	0.0108747	47.0643	-323.884	0.228431	0.290645	0.034515	20.1505	-74.9082	TRUE	TRUE	TRUE	NA	NA	SpliceAI=G|RPS26|0.00|0.00|0.00|0.01|-44|22|24|6	0.01	5_prime_UTR_premature_start_codon_gain_variant;5_prime_UTR_variant;downstream_gene_variant	5' UTR (NM_001029, exon 1 of 4)
chr6:32636021:A:T:rs1391371	6	32636021	ENST00000496318.5	32637406	HLA-DQA1	0.151983	0.692534	0.139828	76.3934	-661.02	0.154163	0.750988	0.212591	56.647	-322.76	0.143142	0.341299	0.139153	31.9975	-180.532	0.12402	0.471494	0.226593	29.7337	-137.667	TRUE	TRUE	TRUE	ENSP00000437302.1	214	.		upstream_gene_variant;non_coding_transcript_exon_variant	Intergenic
chr13:110649196:C:G:rs451575	13	110649196	ENST00000537802.5	110641419	CARS2	0.0564455	0.69244	0.0808304	76.3765	-660.85	0.0452882	0.742388	0.0450965	55.3736	-314.913	0.188778	0.62732	0.0338969	57.6727	-424.617	0.371078	0.399224	0.0197086	25.6619	-110.383	TRUE	TRUE	TRUE	NA	NA	SpliceAI=G|CARS2|0.00|0.00|0.00|0.00|-32|5|-43|5	0	intron_variant	intron (NR_147942, intron 11 of 16)
chr14:22905226:G:A:rs2295680	14	22905226	ENST00000346528.9	22900777	RBM23	0.573989	0.686451	0.0726526	75.3158	-650.115	0.559927	0.655276	0.0789922	44.9725	-247.585	0.378554	0.661051	0.0878752	62.0789	-465.242	0.123529	0.458491	0.0802239	28.9667	-132.498	TRUE	TRUE	TRUE	ENSP00000339220.5	405	SpliceAI=A|RBM23|0.73|0.02|0.00|0.00|-5|43|12|-8	0.73	synonymous_variant	exon (NM_018107, exon 7 of 13)
chr14:22907106:G:A:rs4981445	14	22907106	ENST00000346528.9	22900777	RBM23	0.573989	0.686451	0.0726526	75.3158	-650.115	0.559927	0.655276	0.0789922	44.9725	-247.585	0.378554	0.661051	0.0878752	62.0789	-465.242	0.123529	0.459783	0.0806353	29.0422	-133.006	TRUE	TRUE	TRUE	ENSP00000339220.5	405	SpliceAI=A|RBM23|0.00|0.00|0.00|0.00|-10|36|-9|-41	0	intron_variant	intron (NM_001308044, intron 2 of 11)
chr14:22908037:T:C:rs56180741	14	22908037	ENST00000346528.9	22900777	RBM23	0.573989	0.686451	0.0726526	75.3158	-650.115	0.559927	0.655276	0.0789922	44.9725	-247.585	0.378554	0.661051	0.0878752	62.0789	-465.242	0.123529	0.458491	0.0802239	28.9667	-132.498	TRUE	TRUE	TRUE	ENSP00000339220.5	405	SpliceAI=C|RBM23|0.00|0.00|0.00|0.00|17|-10|-17|-5	0	intron_variant	intron (NM_001308044, intron 2 of 11)
chr15:75431650:TAA:T:rs56930699	15	75431650	ENST00000566099.5	75355805	MAN2C1	0.282418	0.685371	0.0254622	75.1272	-648.199	0.283166	0.610934	0.0194892	40.8749	-219.613	0.383292	0.515532	0.0241147	45.8552	-312.242	0.467157	0.0886448	0.00372746	9.81792	-21.0235	TRUE	TRUE	TRUE	NA	NA	SpliceAI=T|SIN3A|0.00|0.00|0.01|0.00|-50|-18|22|-8	0.01	intron_variant	intron (NM_001145357, intron 1 of 20)
chr2:111429464:A:G:rs1045267	2	111429464	ENST00000409569.2	111429309	MIR4435-2HG	0.739703	0.683633	-0.115811	-74.8255	-645.133	0.719579	0.65922	-0.110729	-45.3679	-250.245	0.518454	0.632029	-0.0924803	-58.258	-430.062	0.254412	0.226799	-0.0418147	-17.0495	-56.4427	TRUE	TRUE	TRUE	NA	NA	.		intron_variant;non_coding_transcript_exon_variant	non-coding (NR_024373, exon 2 of 2)
chr2:218233050:A:G:rs13388024	2	218233050	ENST00000315717.10	218217189	ARPC2	0.491228	0.682146	-0.0289494	-74.569	-642.522	0.494053	0.688582	-0.0336581	-48.5039	-271.072	0.348628	0.476571	-0.0227888	-42.4159	-279.093	0.155882	0.267227	-0.0304452	-19.0104	-67.9548	TRUE	TRUE	TRUE	ENSP00000327137.5	300	SpliceAI=G|ARPC2|0.00|0.00|0.00|0.00|-29|10|15|-30	0	intron_variant	intron (NM_152862, intron 4 of 10)
chr8:56055592:T:C:rs76980533	8	56055592	ENST00000009589.7	56072947	RPS20	0.0402365	0.681286	-0.0558692	-74.4214	-641.018	0.0448307	0.667105	-0.10498	-46.1758	-255.656	0.12793	0.868713	-0.120802	-114.346	-871.145	0.239706	0.492084	-0.0605353	-30.9856	-146.113	TRUE	TRUE	TRUE	ENSP00000009589.3	119	.		intergenic_region	Intergenic
chr8:56056302:G:C:rs7000518	8	56056302	ENST00000009589.7	56072947	RPS20	0.0402365	0.681286	-0.0558692	-74.4214	-641.018	0.0448307	0.667105	-0.10498	-46.1758	-255.656	0.12793	0.868713	-0.120802	-114.346	-871.145	0.239706	0.492084	-0.0605353	-30.9856	-146.113	TRUE	TRUE	TRUE	ENSP00000009589.3	119	.		intergenic_region	Intergenic
chr8:56057235:T:C:rs111332774	8	56057235	ENST00000009589.7	56072947	RPS20	0.0402365	0.681286	-0.0558692	-74.4214	-641.018	0.0448307	0.667105	-0.10498	-46.1758	-255.656	0.127681	0.867786	-0.120758	-113.883	-868.133	0.238725	0.496224	-0.0609374	-31.2433	-147.852	TRUE	TRUE	TRUE	ENSP00000009589.3	119	.		intergenic_region	Intergenic
chr8:56059082:C:T:rs112761783	8	56059082	ENST00000009589.7	56072947	RPS20	0.0402365	0.681286	-0.0558692	-74.4214	-641.018	0.0448307	0.667105	-0.10498	-46.1758	-255.656	0.132668	0.832515	-0.11704	-99.1065	-766.966	0.245588	0.483219	-0.0596527	-30.4408	-142.436	TRUE	TRUE	TRUE	ENSP00000009589.3	119	.		intergenic_region	Intergenic
chr8:56067336:A:G:rs74721507	8	56067336	ENST00000009589.7	56072947	RPS20	0.0402365	0.681286	-0.0558692	-74.4214	-641.018	0.0443733	0.6604	-0.10496	-45.4873	-251.047	0.12793	0.868713	-0.120802	-114.346	-871.145	0.239706	0.492084	-0.0605353	-30.9856	-146.113	TRUE	TRUE	TRUE	ENSP00000009589.3	119	.		3_prime_UTR_variant	TTS (NM_001146227)
chr8:56069249:A:ATTTAT:rs141681946	8	56069249	ENST00000009589.7	56072947	RPS20	0.0402365	0.681286	-0.0558692	-74.4214	-641.018	0.0448307	0.667105	-0.10498	-46.1758	-255.656	0.127681	0.865003	-0.120696	-112.523	-859.222	0.237255	0.487581	-0.0609106	-30.7077	-144.238	TRUE	TRUE	TRUE	ENSP00000009589.3	119	.		downstream_gene_variant;intron_variant	intron (NM_001146227, intron 5 of 5)
chr8:56070538:C:T:rs9942765	8	56070538	ENST00000009589.7	56072947	RPS20	0.0402365	0.681286	-0.0558692	-74.4214	-641.018	0.0448307	0.667105	-0.10498	-46.1758	-255.656	0.12793	0.864768	-0.120197	-112.41	-858.479	0.239706	0.492084	-0.0605353	-30.9856	-146.113	TRUE	TRUE	TRUE	ENSP00000009589.3	119	.		upstream_gene_variant;downstream_gene_variant;intron_variant	intron (NM_001146227, intron 4 of 5)
chr8:56074324:G:C:rs79460063	8	56074324	ENST00000009589.7	56072947	RPS20	0.0402365	0.681286	-0.0558692	-74.4214	-641.018	0.0448307	0.667105	-0.10498	-46.1758	-255.656	0.12793	0.868713	-0.120802	-114.346	-871.145	0.240686	0.49276	-0.0605997	-31.0276	-146.396	TRUE	TRUE	TRUE	ENSP00000009589.3	119	SpliceAI=C|RPS20|0.00|0.00|0.02|0.00|-10|-47|-10|-47	0.02	upstream_gene_variant;intron_variant	promoter-TSS (NR_002437)
chr8:56074746:C:G:rs16920311	8	56074746	ENST00000009589.7	56072947	RPS20	0.0402365	0.681286	-0.0558692	-74.4214	-641.018	0.0448307	0.667105	-0.10498	-46.1758	-255.656	0.127681	0.867342	-0.120714	-113.664	-866.699	0.240196	0.491176	-0.0604911	-30.9294	-145.734	TRUE	TRUE	TRUE	ENSP00000009589.3	119	.		upstream_gene_variant;non_coding_transcript_exon_variant	promoter-TSS (NM_001146227)
chr8:56074895:C:T:rs16920312	8	56074895	ENST00000009589.7	56072947	RPS20	0.0402365	0.681286	-0.0558692	-74.4214	-641.018	0.0448307	0.667105	-0.10498	-46.1758	-255.656	0.12793	0.868713	-0.120802	-114.346	-871.145	0.240686	0.49276	-0.0605997	-31.0276	-146.396	TRUE	TRUE	TRUE	ENSP00000009589.3	119	.		upstream_gene_variant;intron_variant	promoter-TSS (NM_001146227)
chr17:75831355:C:CG:rs3217698	17	75831355	ENST00000591563.5	75831301	UNC13D	0.0774218	0.680746	0.0329569	74.329	-640.076	0.0860018	0.750974	0.028646	56.645	-322.748	0.304239	0.726704	0.028134	72.4862	-557.413	0.596078	0.161546	0.0441573	13.818	-39.0295	TRUE	TRUE	TRUE	NA	NA	SpliceAI=CG|UNC13D|0.04|0.05|0.00|0.00|-42|-7|-40|-35	0.05	splice_region_variant&intron_variant	intron (NM_199242, intron 25 of 31)
chr11:71473144:C:A:rs7935125	11	71473144	ENST00000528509.5	71453217	NADSYN1	0.756674	0.679838	0.0200586	74.1739	-638.493	0.758463	0.721401	0.014013	52.4892	-296.812	0.499002	0.593907	0.0116051	53.7577	-387.843	0.220588	0.595901	0.0131962	38.2279	-194.619	TRUE	TRUE	TRUE	ENSP00000433472.1	294	SpliceAI=A|NADSYN1|0.00|0.00|0.00|0.00|-14|38|11|-30	0	upstream_gene_variant;intron_variant	promoter-TSS (NR_106812)
chr7:44070954:TAAA:T:rs139786290	7	44070954	ENST00000492605.5	44075719	POLM	0.0966819	0.679479	0.0442687	74.1129	-637.87	0.0937786	0.714719	0.0788003	51.6301	-291.334	0.061596	0.540419	0.0777788	48.2034	-334.837	0.0127451	0.0275747	0.0792321	5.30107	-6.84544	TRUE	TRUE	TRUE	NA	NA	.		downstream_gene_variant;intergenic_region	Intergenic
chr7:44071590:T:C:rs28745596	7	44071590	ENST00000492605.5	44075719	POLM	0.0966819	0.679479	0.0442687	74.1129	-637.87	0.0937786	0.714719	0.0788003	51.6301	-291.334	0.0620948	0.541917	0.0770144	48.3491	-336.237	0.0127451	0.0275747	0.0792321	5.30107	-6.84544	TRUE	TRUE	TRUE	NA	NA	.		downstream_gene_variant;intergenic_region	TTS (NM_001284331)
chr7:44075482:ACCT:A:rs28382656	7	44075482	ENST00000492605.5	44075719	POLM	0.0966819	0.679479	0.0442687	74.1129	-637.87	0.0937786	0.714719	0.0788003	51.6301	-291.334	0.0630923	0.552627	0.0771395	49.4054	-346.371	0.0127451	0.0275747	0.0792321	5.30107	-6.84544	TRUE	TRUE	TRUE	NA	NA	SpliceAI=A|POLM|0.00|0.00|0.17|0.03|5|2|5|2	0.17	upstream_gene_variant;intron_variant	intron (NM_001284330, intron 5 of 8)
chr7:44077165:T:C:rs10270623	7	44077165	ENST00000492605.5	44075719	POLM	0.0966819	0.679479	0.0442687	74.1129	-637.87	0.0937786	0.714719	0.0788003	51.6301	-291.334	0.0625935	0.550273	0.0772249	49.1709	-344.123	0.0127451	0.0275747	0.0792321	5.30107	-6.84544	TRUE	TRUE	TRUE	NA	NA	SpliceAI=C|POLM|0.00|0.00|0.06|0.00|19|-2|-31|-2	0.06	upstream_gene_variant;intron_variant	intron (NR_104299, intron 5 of 10)
chr16:30315250:G:C:rs8050176	16	30315250	ENST00000411546.3	30285023	SMG1P5	0.456903	0.678794	-0.299505	-73.9964	-636.68	0.455169	0.74924	-0.338063	-56.3835	-321.143	0.386783	0.529369	-0.247591	-47.1447	-324.658	0.306373	0.465772	-0.122759	-29.3941	-135.377	TRUE	TRUE	TRUE	NA	NA	.		intron_variant	intron (NR_002453, intron 1 of 12)
chr16:30324709:A:T:rs7195216	16	30324709	ENST00000411546.3	30285023	SMG1P5	0.456903	0.678794	-0.299505	-73.9964	-636.68	0.455169	0.74924	-0.338063	-56.3835	-321.143	0.387531	0.521525	-0.245317	-46.4089	-317.575	0.307843	0.452066	-0.12081	-28.5939	-129.988	TRUE	TRUE	TRUE	NA	NA	.		intron_variant	intron (NR_002453, intron 1 of 12)
chr17:17228555:T:C:rs1708618	17	17228555	ENST00000389168.6	17224553	FLCN	0.516972	0.676248	0.0298508	73.5666	-632.285	0.528362	0.709113	0.0248746	50.9292	-286.836	0.470324	0.592518	0.0196539	53.6031	-386.38	0.376471	0.305908	0.0344604	20.8989	-79.561	TRUE	TRUE	TRUE	NA	NA	SpliceAI=C|RP11-45M22.4|0.00|0.00|0.48|0.00|1|-10|1|12,C|FLCN|0.00|0.00|0.48|0.00|1|-10|1|12	0.48	5_prime_UTR_variant;intron_variant	intron (NM_144606, intron 3 of 7)
chr12:124910615:G:C:rs113660988	12	124910615	ENST00000536769.1	124911604	UBC	0.0690313	0.674355	0.00909	73.2496	-629.038	0.0599268	0.804752	0.00587254	66.2229	-378.972	0.0498753	0.609221	0.00539177	55.5029	-404.307	0.0534314	0.517431	0.00931754	32.5974	-156.987	TRUE	TRUE	TRUE	ENSP00000441543.1	685	.		upstream_gene_variant;downstream_gene_variant;intergenic_region	Intergenic
chr12:124911182:C:T:rs112205208	12	124911182	ENST00000536769.1	124911604	UBC	0.0690313	0.674355	0.00909	73.2496	-629.038	0.0599268	0.804752	0.00587254	66.2229	-378.972	0.0498753	0.609221	0.00539177	55.5029	-404.307	0.0534314	0.517431	0.00931754	32.5974	-156.987	TRUE	TRUE	TRUE	ENSP00000441543.1	685	.		upstream_gene_variant;downstream_gene_variant;intergenic_region	TTS (NM_021009)
chr12:124914365:C:T:rs112043091	12	124914365	ENST00000536769.1	124911604	UBC	0.0690313	0.674355	0.00909	73.2496	-629.038	0.0612992	0.813574	0.00585082	68.1422	-389.658	0.0503741	0.614989	0.00539344	56.1812	-410.676	0.0534314	0.517431	0.00931754	32.5974	-156.987	TRUE	TRUE	TRUE	ENSP00000441543.1	685	SpliceAI=T|UBC|0.00|0.00|0.00|0.08|4|36|-27|5	0.08	upstream_gene_variant;intron_variant	intron (NM_021009, intron 1 of 1)
chr4:186204274:C:T:rs4997689	4	186204274	ENST00000507209.5	186196088	CYP4V2	0.808734	0.672932	-0.110066	-73.013	-626.61	0.81656	0.675556	-0.0667065	-47.0687	-261.601	0.814214	0.592931	-0.0534477	-53.649	-386.815	0.828922	0.259045	-0.0561155	-18.6135	-65.5763	TRUE	TRUE	TRUE	NA	NA	SpliceAI=T|CYP4V2|0.00|0.00|0.00|0.00|-2|-35|-9|23	0	intron_variant	intron (NM_207352, intron 7 of 10)
chr4:186204338:C:T:rs4997687	4	186204338	ENST00000507209.5	186196088	CYP4V2	0.808734	0.672932	-0.110066	-73.013	-626.61	0.81656	0.675556	-0.0667065	-47.0687	-261.601	0.813466	0.589012	-0.0530539	-53.2159	-382.711	0.827451	0.26214	-0.0557235	-18.7636	-66.4729	TRUE	TRUE	TRUE	NA	NA	SpliceAI=T|CYP4V2|0.00|0.00|0.00|0.00|-2|-33|-2|-9	0	intron_variant	intron (NM_207352, intron 7 of 10)
chr2:272051:C:T:rs11553742	2	272051	ENST00000272067.10	264869	ACP1	0.0533944	0.66975	0.174921	72.4884	-621.219	0.0567246	0.79289	0.210014	63.823	-365.343	0.0289277	0.543873	0.16621	48.5399	-338.069	0.0107843	0.215303	0.197669	16.4896	-53.2751	TRUE	TRUE	TRUE	ENSP00000272067.6	158	SpliceAI=T|ACP1|0.00|0.08|0.00|0.03|-32|-14|-2|14	0.08	synonymous_variant;intron_variant;non_coding_transcript_exon_variant	exon (NM_004300, exon 3 of 6)
chr10:13643188:C:T:rs10508465	10	13643188	ENST00000610032.1	13638646	AL157392.3	0.581808	0.667344	-0.0634936	-72.0959	-617.175	0.559469	0.64812	-0.0154659	-44.2692	-242.836	0.53616	0.532744	-0.0152455	-47.4652	-327.742	0.463725	0.249204	-0.0248244	-18.1365	-62.7486	TRUE	TRUE	TRUE	NA	NA	SpliceAI=T|RP11-295P9.13|0.00|0.00|0.00|0.00|6|-19|-45|29	0	3_prime_UTR_variant;downstream_gene_variant;intron_variant	TTS (NM_018027)
chr1:156236330:G:A:rs1052067	1	156236330	ENST00000368279.7	156212993	PMF1	0.266018	0.666862	0.0510872	72.0177	-616.37	0.270357	0.688345	0.0571899	48.4771	-270.896	0.220698	0.675729	0.0565987	64.1691	-484.198	0.143137	0.344816	0.0673868	22.8375	-91.8887	TRUE	TRUE	TRUE	ENSP00000357262.3	180	SpliceAI=A|PMF1|0.11|0.02|0.00|0.00|19|-42|-6|19,A|PMF1-BGLAP|0.11|0.02|0.00|0.00|19|-42|-6|19	0.11	missense_variant;intron_variant	exon (NM_001199662, exon 4 of 7)
chr10:79758006:G:A:rs7921005	10	79758006	ENST00000610681.1	79762710	NUTM2B-AS1	0.301297	0.66514	0.113386	71.7395	-613.498	0.306953	0.320405	0.0280041	22.3973	-90.6083	0.283042	0.178109	0.0224356	20.6933	-85.5084	0.253431	0.0509361	0.00491905	7.29293	-12.1992	TRUE	TRUE	TRUE	NA	NA	.		downstream_gene_variant;intron_variant	intron (NR_120613, intron 6 of 6)
chr12:6330843:T:C:rs1800693	12	6330843	ENST00000366159.8	6331240	TNFRSF1A	0.416476	0.66481	0.00720131	71.6864	-612.95	0.412626	0.684888	0.0100672	48.0893	-268.346	0.37606	0.589717	0.00859787	53.2934	-383.446	0.367647	0.43038	0.0454724	27.3634	-121.727	TRUE	TRUE	TRUE	ENSP00000380389.3	218	SpliceAI=C|TNFRSF1A|0.00|0.00|0.18|0.00|0|40|0|10	0.18	downstream_gene_variant;intron_variant	intron (NR_144351, intron 5 of 8)
chr11:60391176:G:A:rs6591578	11	60391176	ENST00000300184.8	60378532	MS4A7	0.664188	0.663717	-0.218633	-71.511	-611.137	0.656908	0.68938	-0.148126	-48.5943	-271.665	0.708728	0.514613	-0.144834	-45.7709	-311.429	0.760294	0.302372	-0.110152	-20.725	-78.4742	TRUE	TRUE	TRUE	ENSP00000300184.3	240	SpliceAI=A|MS4A7|0.00|0.00|0.00|0.00|2|1|44|-5	0	intron_variant	intron (NM_206938, intron 4 of 5)
chr15:75444946:T:C:rs7171507	15	75444946	ENST00000567163.5	75356299	MAN2C1	0.283181	0.663507	-0.0329615	-71.4774	-610.79	0.283166	0.686461	-0.0339526	-48.2651	-269.503	0.384289	0.632752	-0.0337012	-58.3486	-430.904	0.443137	0.235406	-0.00816286	-17.4675	-58.8442	TRUE	TRUE	TRUE	NA	NA	SpliceAI=C|SIN3A|0.00|0.00|0.00|0.00|24|-44|5|24	0	5_prime_UTR_premature_start_codon_gain_variant;5_prime_UTR_variant;intron_variant	intron (NM_001145357, intron 1 of 20)
chr12:57718406:A:G:rs799265	12	57718406	ENST00000389142.9	57694147	OS9	0.460526	0.662692	-0.0244927	-71.347	-609.441	0.44602	0.652037	-0.0219672	-44.652	-245.424	0.406484	0.50832	-0.0194756	-45.1982	-305.909	0.391176	0.300222	-0.0211666	-20.6195	-77.8162	TRUE	TRUE	TRUE	ENSP00000373794.5	597	SpliceAI=G|OS9|0.00|0.00|0.00|0.10|-29|50|15|-30	0.1	synonymous_variant;intron_variant	exon (NM_001261421, exon 10 of 13)
chr2:19877892:C:G:rs13034115	2	19877892	ENST00000449086.5	19868874	LINC00954	0.139397	0.660809	-0.296481	-71.0476	-606.341	0.136322	0.624485	-0.256296	-42.0648	-227.808	0.0927681	0.383875	-0.216649	-35.0876	-209.192	0.0313725	0.103129	-0.173428	-10.6749	-24.4939	TRUE	TRUE	TRUE	NA	NA	.		intron_variant	intron (NR_033875, intron 6 of 9)
chr16:30095964:A:T:rs12444973	16	30095964	ENST00000398841.5	30092314	YPEL3	0.483982	0.659962	0.0680783	70.9135	-604.951	0.494053	0.6526	0.0466553	44.7074	-245.798	0.566334	0.513597	0.0326466	45.6779	-310.533	0.627451	0.236375	0.0301016	17.5145	-59.1162	TRUE	TRUE	TRUE	ENSP00000381821.1	157	SpliceAI=T|YPEL3|0.00|0.01|0.02|0.01|31|-6|-5|32	0.02	5_prime_UTR_premature_start_codon_gain_variant;5_prime_UTR_variant;upstream_gene_variant;intron_variant	promoter-TSS (NR_135192)
chr12:120198746:C:A:rs2074540	12	120198746	ENST00000313104.9	120196702	RPLP0	0.154462	0.659902	-0.0119608	-70.904	-604.853	0.157823	0.668408	-0.0146842	-46.3116	-256.563	0.265087	0.593311	-0.0151203	-53.6913	-387.215	0.406373	0.781154	-0.0177997	-59.4752	-324.122	TRUE	TRUE	TRUE	ENSP00000366471.4	255	SpliceAI=A|RPLP0|0.05|0.35|0.00|0.00|-9|24|-19|25	0.35	splice_region_variant&intron_variant;upstream_gene_variant	intron (NM_053275, intron 5 of 7)
chr22:31608602:G:A:rs5994415	22	31608602	ENST00000495107.1	31612773	SFI1	0.235698	0.658913	0.0199283	70.7481	-603.236	0.245654	0.639049	0.0478202	43.4024	-236.952	0.314214	0.440897	0.0428262	39.4745	-250.832	0.377451	0.0814884	0.0097649	9.37654	-19.3265	TRUE	TRUE	TRUE	NA	NA	SpliceAI=A|SFI1|0.00|0.00|0.00|0.00|19|1|-40|6	0	intron_variant	intron (NM_001007467, intron 22 of 32)
chr1:1661177:A:G:rs115866895	1	1661177	ENST00000480991.1	1663782	SLC35E2B	0.273837	0.655887	0.0482335	70.2745	-598.316	0.26075	0.72907	0.0758983	53.509	-303.263	0.16783	0.500197	0.0527067	44.4697	-298.887	0.0441176	0.106195	0.0299724	10.851	-25.2349	TRUE	TRUE	TRUE	NA	NA	SpliceAI=G|MMP23B|0.00|0.00|0.00|0.00|-15|43|-15|-31	0	upstream_gene_variant;downstream_gene_variant;intergenic_region	TTS (NM_001290264)
chr11:34890323:C:T:rs72926580	11	34890323	ENST00000395787.4	34882295	APIP	0.348207	0.654698	-0.249984	-70.0898	-596.396	0.328911	0.661963	-0.258045	-45.6463	-252.114	0.207232	0.514796	-0.247196	-45.7877	-311.591	0.0789216	0.343559	-0.278475	-22.774	-91.4794	TRUE	TRUE	TRUE	ENSP00000379133.3	242	SpliceAI=T|APIP|0.00|0.00|0.00|0.00|-33|24|-2|48	0	intron_variant	intron (NM_015957, intron 3 of 6)
chr1:89258962:C:T:rs519086	1	89258962	ENST00000481145.1	89258950	GBP5	0.572845	0.654622	-0.0458968	-70.078	-596.273	0.608417	0.697057	-0.0320208	-49.4794	-277.449	0.547631	0.592788	-0.0355416	-53.6331	-386.664	0.52549	0.397801	-0.0194841	-25.5858	-109.879	TRUE	TRUE	TRUE	NA	NA	.		3_prime_UTR_variant;intragenic_variant	TTS (NM_001134486)
chr8:18071302:C:T:rs1071645	8	18071302	ENST00000637095.1	18056708	ASAH1	0.510107	0.652568	0.044928	69.7609	-592.971	0.493138	0.721623	0.0432816	52.5182	-296.996	0.395262	0.667125	0.0346468	62.9298	-472.985	0.290196	0.708686	0.018998	49.1002	-263.809	TRUE	TRUE	TRUE	ENSP00000490415.1	62	SpliceAI=T|ASAH1|0.00|0.00|0.28|0.00|-2|1|-2|1	0.28	missense_variant&splice_region_variant	exon (NM_177924, exon 3 of 14)
chr4:39455533:C:T:rs2687955	4	39455533	ENST00000503040.5	39454562	RPL9	0.671053	0.652395	0.107949	69.7343	-592.693	0.681153	0.749041	0.131684	56.3537	-320.96	0.646384	0.600746	0.10038	54.5273	-395.117	0.558824	0.526647	0.087997	33.205	-161.08	TRUE	TRUE	TRUE	ENSP00000421872.1	181	SpliceAI=T|RPL9|0.00|0.00|0.00|0.00|-11|26|-6|26	0	upstream_gene_variant;downstream_gene_variant;intron_variant	intron (NM_001024921, intron 5 of 7)
chr6:30070589:AG:A:rs111785008	6	30070589	ENST00000376782.6	30061257	ZNRD1	0.0520595	0.652108	0.176202	69.6901	-592.233	0.0571821	0.767363	0.254868	59.2422	-338.481	0.0506234	0.709161	0.249708	69.4128	-530.781	0.054902	0.2491	0.0988465	18.1314	-62.7189	TRUE	TRUE	TRUE	ENSP00000365978.2	126	SpliceAI=A|RNF39|0.00|0.00|0.00|0.00|-10|1|37|-18	0	3_prime_UTR_variant;downstream_gene_variant	TTS (NM_021959).8
chr11:65856268:A:G:rs11227332	11	65856268	ENST00000530413.1	65855418	CFL1	0.187452	0.648865	0.00296543	69.1949	-587.065	0.174748	0.701746	0.00684207	50.0343	-281.055	0.138903	0.410119	0.00533497	37.0652	-227.858	0.0651961	0.313325	0.0152582	21.2647	-81.8582	TRUE	TRUE	TRUE	ENSP00000436899.1	122	SpliceAI=G|CFL1|0.00|0.02|0.00|0.00|-10|-26|25|-5	0.02	upstream_gene_variant;downstream_gene_variant;intron_variant	intron (NM_005507, intron 1 of 3)
chr12:112919388:G:A:rs10774671	12	112919388	ENST00000445409.6	112906783	OAS1	0.621281	0.646122	0.0228345	68.7803	-582.729	0.597896	0.684323	0.0196275	48.0264	-267.932	0.554863	0.53066	0.0153127	47.267	-325.834	0.433824	0.195654	0.0217818	15.526	-47.9631	TRUE	TRUE	TRUE	ENSP00000388001.2	414	SpliceAI=A|OAS1|0.10|0.89|0.00|0.01|2|1|41|44	0.89	splice_acceptor_variant&intron_variant;3_prime_UTR_variant;downstream_gene_variant;intron_variant	intron (NM_001320151, intron 5 of 5)
chr6:4119282:A:G:rs2326408	6	4119282	ENST00000464583.5	4115708	ECI2	0.406369	0.646104	-0.0663452	-68.7777	-582.701	0.402562	0.666015	-0.0266909	-46.0627	-254.901	0.588778	0.407885	-0.0215501	-36.8943	-226.237	0.808824	0.10567	-0.0270945	-10.8209	-25.1079	TRUE	TRUE	TRUE	NA	NA	SpliceAI=G|C6orf201|0.00|0.00|0.00|0.00|0|-33|-34|33,G|ECI2|0.00|0.00|0.00|0.00|-7|-30|0|-7	0	splice_region_variant&intron_variant;intron_variant	intron (NM_206836, intron 7 of 9)
chr6:4125863:G:A:rs661404	6	4125863	ENST00000464583.5	4115708	ECI2	0.406369	0.646104	-0.0663452	-68.7777	-582.701	0.403019	0.66439	-0.0266224	-45.895	-253.779	0.586783	0.404061	-0.0214068	-36.6029	-223.477	0.803431	0.0953275	-0.0254096	-10.2188	-22.6186	TRUE	TRUE	TRUE	NA	NA	SpliceAI=A|C6orf201|0.00|0.00|0.00|0.00|49|29|1|-1,A|ECI2|0.00|0.00|0.00|0.00|-5|-34|34|24	0	intron_variant;non_coding_transcript_exon_variant	non-coding (NR_104463, exon 6 of 8)
chr19:51224706:C:A:rs3865444	19	51224706	ENST00000262262.5	51225080	CD33	0.293669	0.645012	-0.127024	-68.6137	-580.985	0.294602	0.693232	-0.157379	-49.0349	-274.549	0.221446	0.631193	-0.163214	-58.1533	-429.09	0.0897059	0.280548	-0.129924	-19.658	-71.8831	TRUE	TRUE	TRUE	ENSP00000262262.3	364	.		5_prime_UTR_variant;upstream_gene_variant;intron_variant;non_coding_transcript_exon_variant	promoter-TSS (NM_001177608)
chr1:153940147:G:A:rs113191295	1	153940147	ENST00000485359.1	153939588	DENND4B	0.0701754	0.644534	0.01525	68.5421	-580.234	0.073193	0.696985	0.06852	49.471	-277.395	0.0326683	0.394272	0.0567393	35.8635	-216.491	0.0112745	0.27081	0.0939187	19.1844	-69.0046	TRUE	TRUE	TRUE	NA	NA	SpliceAI=A|DENND4B|0.00|0.00|0.01|0.00|-49|-8|2|9	0.01	downstream_gene_variant;intron_variant	intron (NM_014856, intron 11 of 27)
chr6:31587615:C:A:rs2256974	6	31587615	ENST00000303757.12	31587200	LST1	0.163043	0.643931	-0.0148613	-68.4521	-579.291	0.167887	0.701931	-0.0212122	-50.0563	-281.198	0.262594	0.733453	-0.0205893	-73.7381	-568.117	0.380392	0.532962	-0.0154886	-33.6286	-163.931	TRUE	TRUE	TRUE	ENSP00000303649.7	59	SpliceAI=A|LST1|0.00|0.34|0.00|0.00|-34|26|31|-26	0.34	downstream_gene_variant;intron_variant	intron (NR_029462, intron 2 of 2)
chr2:272051:C:T:rs11553742	2	272051	ENST00000272065.10	264947	ACP1	0.0533944	0.642789	-0.18051	-68.2819	-577.506	0.0567246	0.605295	-0.174838	-40.3941	-216.286	0.0289277	0.33145	-0.152056	-31.2993	-174.165	0.0107843	0.157786	-0.168938	-13.6257	-38.066	TRUE	TRUE	TRUE	ENSP00000272065.5	158	SpliceAI=T|ACP1|0.00|0.08|0.00|0.03|-32|-14|-2|14	0.08	synonymous_variant;intron_variant;non_coding_transcript_exon_variant	exon (NM_004300, exon 3 of 6)
chr4:15737767:T:G:rs4263397	4	15737767	ENST00000265016.9	15703065	BST1	0.241228	0.640069	0.0782873	67.8794	-573.281	0.239707	0.711717	0.0854497	51.2525	-288.914	0.386035	0.634726	0.0920085	58.5973	-433.213	0.533824	0.153537	0.080673	13.4072	-36.9819	TRUE	TRUE	TRUE	ENSP00000265016.4	318	.		downstream_gene_variant;intron_variant	Intergenic
chr11:64197133:C:T:rs2236647	11	64197133	ENST00000345728.9	64206734	FERMT3	0.443936	0.63985	0.0361227	67.847	-572.941	0.441903	0.627488	0.0517646	42.3354	-229.664	0.553616	0.416473	0.0410714	37.554	-232.502	0.729902	0.0250757	0.0166392	5.04868	-6.27427	TRUE	TRUE	TRUE	ENSP00000339950.5	663	SpliceAI=T|STIP1|0.00|0.01|0.01|0.03|49|-4|-46|43	0.03	intron_variant	intron (NM_001282652, intron 5 of 13)
chr3:47046347:T:A:rs13063578	3	47046347	ENST00000651450.1	47003927	NBEAL2	0.408848	0.639564	0.00549705	67.805	-572.499	0.390668	0.590358	0.0138718	39.1585	-207.698	0.508479	0.329581	0.0102186	31.1675	-172.968	0.659804	0.089284	0.0107961	9.85671	-21.1756	TRUE	TRUE	TRUE	NA	NA	SpliceAI=A|SETD2|0.00|0.00|0.00|0.00|-18|-38|-18|43	0	intron_variant	intron (NM_001349370, intron 15 of 19)
chr6:32600350:G:C:rs28752491	6	32600350	ENST00000374949.2	32637420	HLA-DQA1	0.141876	0.638874	0.126562	67.7036	-571.433	0.145014	0.372205	0.112468	25.1162	-108.959	0.108978	0.327745	0.130085	31.038	-171.795	0.0911765	0.248699	0.072311	18.112	-62.6047	TRUE	TRUE	TRUE	ENSP00000364087.2	255	.		intergenic_region	Intergenic
chr7:45050907:G:T:rs7800695	7	45050907	ENST00000481194.1	45064603	CCM2	0.200229	0.636582	0.0347036	67.3686	-567.908	0.195334	0.658398	0.0143811	45.2851	-249.689	0.238903	0.664448	0.0147635	62.5524	-469.555	0.247549	0.068307	0.0126091	8.5238	-16.2294	TRUE	TRUE	TRUE	NA	NA	SpliceAI=T|CCM2|0.00|0.00|0.00|0.00|7|12|2|-32	0	intron_variant	intron (NM_001029835, intron 2 of 9)
chr7:45063882:A:G:rs2304689	7	45063882	ENST00000481194.1	45064603	CCM2	0.200229	0.636582	0.0347036	67.3686	-567.908	0.193047	0.671287	0.014545	46.614	-258.579	0.24015	0.668516	0.0147432	63.1274	-474.777	0.248529	0.0672993	0.0125094	8.45612	-15.9941	TRUE	TRUE	TRUE	NA	NA	SpliceAI=G|CCM2|0.01|0.00|0.00|0.00|36|10|-46|-33	0.01	intron_variant	intron (NM_001029835, intron 2 of 9)
chr7:45064172:C:T:rs6971403	7	45064172	ENST00000481194.1	45064603	CCM2	0.200229	0.636582	0.0347036	67.3686	-567.908	0.193047	0.671287	0.014545	46.614	-258.579	0.239152	0.66605	0.0147573	62.7778	-471.604	0.247549	0.068307	0.0126091	8.5238	-16.2294	TRUE	TRUE	TRUE	NA	NA	SpliceAI=T|CCM2|0.00|0.00|0.00|0.00|13|-33|38|-23	0	intron_variant	intron (NM_001029835, intron 3 of 9)
chr7:45068269:A:G:rs7788412	7	45068269	ENST00000481194.1	45064603	CCM2	0.200229	0.636582	0.0347036	67.3686	-567.908	0.193047	0.671287	0.014545	46.614	-258.579	0.24015	0.668516	0.0147432	63.1274	-474.777	0.24902	0.0673209	0.0125141	8.45757	-15.9991	TRUE	TRUE	TRUE	NA	NA	SpliceAI=G|CCM2|0.00|0.00|0.00|0.00|-43|6|50|6	0	intron_variant	intron (NM_001167935, intron 4 of 7)
chr7:45073113:A:G:rs58194439	7	45073113	ENST00000481194.1	45064603	CCM2	0.200229	0.636582	0.0347036	67.3686	-567.908	0.193047	0.671287	0.014545	46.614	-258.579	0.24015	0.668516	0.0147432	63.1274	-474.777	0.24902	0.0673209	0.0125141	8.45757	-15.9991	TRUE	TRUE	TRUE	NA	NA	SpliceAI=G|CCM2|0.00|0.00|0.00|0.00|14|16|14|6	0	downstream_gene_variant;intron_variant	intron (NM_001029835, intron 7 of 9)
chr7:45073174:T:C:rs56028225	7	45073174	ENST00000481194.1	45064603	CCM2	0.200229	0.636582	0.0347036	67.3686	-567.908	0.193047	0.671287	0.014545	46.614	-258.579	0.24015	0.668516	0.0147432	63.1274	-474.777	0.24902	0.0673209	0.0125141	8.45757	-15.9991	TRUE	TRUE	TRUE	NA	NA	SpliceAI=C|CCM2|0.00|0.00|0.00|0.00|-45|-31|45|-47	0	downstream_gene_variant;intron_variant	intron (NM_001029835, intron 7 of 9)
chr7:45073571:G:A:rs2289367	7	45073571	ENST00000481194.1	45064603	CCM2	0.200229	0.636582	0.0347036	67.3686	-567.908	0.193047	0.671287	0.014545	46.614	-258.579	0.24015	0.668516	0.0147432	63.1274	-474.777	0.24902	0.0673209	0.0125141	8.45757	-15.9991	TRUE	TRUE	TRUE	NA	NA	SpliceAI=A|CCM2|0.00|0.00|0.00|0.00|18|-14|17|0	0	splice_region_variant&synonymous_variant;splice_region_variant&non_coding_transcript_exon_variant;splice_region_variant;3_prime_UTR_variant;downstream_gene_variant	exon (NM_001167935, exon 6 of 8)
chr7:45073690:C:T:rs2289369	7	45073690	ENST00000481194.1	45064603	CCM2	0.200229	0.636582	0.0347036	67.3686	-567.908	0.193047	0.671287	0.014545	46.614	-258.579	0.24015	0.668516	0.0147432	63.1274	-474.777	0.24902	0.0673209	0.0125141	8.45757	-15.9991	TRUE	TRUE	TRUE	NA	NA	SpliceAI=T|CCM2|0.00|0.00|0.00|0.00|4|-5|-6|13	0	downstream_gene_variant;intron_variant	intron (NM_001029835, intron 8 of 9)
chr7:45075363:G:A:rs10951794	7	45075363	ENST00000481194.1	45064603	CCM2	0.200229	0.636582	0.0347036	67.3686	-567.908	0.193047	0.671287	0.014545	46.614	-258.579	0.24015	0.668516	0.0147432	63.1274	-474.777	0.24902	0.0673209	0.0125141	8.45757	-15.9991	TRUE	TRUE	TRUE	NA	NA	SpliceAI=A|CCM2|0.00|0.00|0.00|0.00|-44|1|30|-45	0	downstream_gene_variant;intron_variant	intron (NM_001029835, intron 9 of 9)
chr17:27646177:G:A:rs732222	17	27646177	ENST00000584386.5	27631226	LGALS9	0.234744	0.635021	0.0144796	67.1419	-565.519	0.231016	0.715171	0.036956	51.6873	-291.7	0.242893	0.518118	0.041465	46.0932	-314.534	0.228922	0.229749	0.0240633	17.1928	-57.2628	TRUE	TRUE	TRUE	NA	NA	SpliceAI=A|LGALS9|0.00|0.00|0.01|0.02|2|11|-3|28	0.02	downstream_gene_variant;intron_variant	intron (NM_002308, intron 6 of 9)
chr3:47028014:G:T:rs11707736	3	47028014	ENST00000486870.1	47004619	NBEAL2	0.391304	0.633915	-0.00874918	-66.982	-563.833	0.3957	0.550632	-0.0162409	-36.1078	-186.298	0.321197	0.416814	-0.0130796	-37.5804	-232.752	0.235294	0.121478	-0.0141916	-11.706	-28.9631	TRUE	TRUE	TRUE	NA	NA	SpliceAI=T|SETD2|0.00|0.00|0.00|0.00|-4|48|-40|-19	0	intron_variant	intron (NM_001349370, intron 17 of 19)
chr12:66130421:C:T:rs10878383	12	66130421	ENST00000358230.7	66135846	TMBIM4	0.353166	0.631906	-0.127327	-66.693	-560.784	0.340348	0.586473	-0.0501767	-38.8457	-205.516	0.298254	0.52321	-0.0564055	-46.5659	-319.086	0.214216	0.120918	-0.00598442	-11.6753	-28.8254	TRUE	TRUE	TRUE	ENSP00000350965.3	238	SpliceAI=T|LLPH|0.00|0.00|0.01|0.03|10|-1|-1|35,T|RP11-745O10.4|0.00|0.00|0.00|0.02|10|35|-1|35	0.03	upstream_gene_variant;intron_variant	promoter-TSS (NR_125724)
chr12:66136239:G:C:rs34755483	12	66136239	ENST00000358230.7	66135846	TMBIM4	0.353166	0.631906	-0.127327	-66.693	-560.784	0.340348	0.586473	-0.0501767	-38.8457	-205.516	0.283292	0.490757	-0.0557662	-43.6379	-290.869	0.166667	0.0853296	-0.00559042	-9.61511	-20.236	TRUE	TRUE	TRUE	ENSP00000350965.3	238	SpliceAI=C|RP11-745O10.4|0.00|0.00|0.00|0.00|41|-9|33|-8,C|TMBIM4|0.00|0.00|0.00|0.00|33|-9|33|-8	0	3_prime_UTR_variant;downstream_gene_variant	TTS (NM_001282606)
chr12:66136252:G:A:rs34645929	12	66136252	ENST00000358230.7	66135846	TMBIM4	0.353166	0.631906	-0.127327	-66.693	-560.784	0.340348	0.586473	-0.0501767	-38.8457	-205.516	0.283292	0.490757	-0.0557662	-43.6379	-290.869	0.166667	0.0853296	-0.00559042	-9.61511	-20.236	TRUE	TRUE	TRUE	ENSP00000350965.3	238	SpliceAI=A|RP11-745O10.4|0.00|0.00|0.00|0.00|-22|28|2|-21,A|TMBIM4|0.00|0.00|0.00|0.00|-22|19|2|-21	0	3_prime_UTR_variant;downstream_gene_variant	TTS (NM_001282606)
chr12:66137823:T:C:rs11176054	12	66137823	ENST00000358230.7	66135846	TMBIM4	0.353166	0.631906	-0.127327	-66.693	-560.784	0.340348	0.586473	-0.0501767	-38.8457	-205.516	0.312968	0.561914	-0.0568738	-50.3441	-355.359	0.244608	0.141491	-0.00627864	-12.7799	-33.9362	TRUE	TRUE	TRUE	ENSP00000350965.3	238	SpliceAI=C|RP11-745O10.4|0.00|0.00|0.00|0.00|-1|36|30|38,C|TMBIM4|0.00|0.00|0.00|0.00|-1|36|30|38	0	3_prime_UTR_variant;downstream_gene_variant	3' UTR (NM_001282606, exon 8 of 8)
chr12:66137840:CATT:C:rs35450292	12	66137840	ENST00000358230.7	66135846	TMBIM4	0.353166	0.631906	-0.127327	-66.693	-560.784	0.340348	0.586473	-0.0501767	-38.8457	-205.516	0.313217	0.561703	-0.0568636	-50.3226	-355.153	0.244608	0.141491	-0.00627864	-12.7799	-33.9362	TRUE	TRUE	TRUE	ENSP00000350965.3	238	SpliceAI=C|RP11-745O10.4|0.00|0.00|0.00|0.00|44|21|44|21,C|TMBIM4|0.00|0.00|0.00|0.00|44|21|44|21	0	3_prime_UTR_variant;downstream_gene_variant	3' UTR (NM_001282606, exon 8 of 8)
chr12:66146823:G:A:rs7979029	12	66146823	ENST00000358230.7	66135846	TMBIM4	0.353166	0.631906	-0.127327	-66.693	-560.784	0.33989	0.584161	-0.0500745	-38.6611	-204.227	0.283541	0.489973	-0.0556722	-43.5696	-290.21	0.167647	0.0852189	-0.00558102	-9.60829	-20.2097	TRUE	TRUE	TRUE	ENSP00000350965.3	238	SpliceAI=A|RP11-745O10.4|0.00|0.00|0.00|0.00|39|-1|-12|-7,A|TMBIM4|0.00|0.00|0.00|0.00|39|-1|-12|-7	0	intron_variant	intron (NM_001282609, intron 4 of 6)
chr14:20350953:T:A:rs3093904	14	20350953	ENST00000429687.7	20343582	PARP2	0.238558	0.626966	-0.259452	-65.9905	-553.355	0.245654	0.620326	-0.241503	-41.6942	-225.262	0.173067	0.497298	-0.235813	-44.2126	-296.409	0.0720588	0.391147	-0.130744	-25.2319	-107.537	TRUE	TRUE	TRUE	ENSP00000392972.3	570	SpliceAI=A|PARP2|0.00|0.05|0.00|0.00|2|17|-3|17	0.05	upstream_gene_variant;intron_variant	intron (NM_001042618, intron 5 of 15)
chr11:60391176:G:A:rs6591578	11	60391176	ENST00000358246.5	60378485	MS4A7	0.664188	0.623328	0.214034	65.4802	-547.946	0.656908	0.564944	0.14306	37.1707	-193.782	0.708728	0.45952	0.138661	40.9879	-265.354	0.760294	0.282135	0.105348	19.7353	-72.3558	TRUE	TRUE	TRUE	ENSP00000350983.1	195	SpliceAI=A|MS4A7|0.00|0.00|0.00|0.00|2|1|44|-5	0	intron_variant	intron (NM_206938, intron 4 of 5)
chr1:27885761:G:A:rs11247705	1	27885761	ENST00000373925.5	27872544	THEMIS2	0.380053	0.622597	-0.0437286	-65.3784	-546.866	0.399817	0.650719	-0.0547836	-44.5225	-244.549	0.504239	0.534426	-0.0501221	-47.6258	-329.286	0.613725	0.539209	-0.100275	-34.0536	-166.788	TRUE	TRUE	TRUE	ENSP00000363035.1	260	SpliceAI=A|THEMIS2|0.02|0.02|0.00|0.00|-17|30|-17|-5	0.02	intron_variant	intron (NM_001105556, intron 5 of 5)
chr17:51166498:G:A:rs115848216	17	51166498	ENST00000512737.5	51166278	NME2	0.0429062	0.617404	-0.346916	-64.6618	-539.249	0.042086	0.3961	-0.215866	-26.4175	-117.938	0.0369077	0.496588	-0.27616	-44.1499	-295.805	0.0215686	0.0699255	-0.0637811	-8.63169	-16.6077	TRUE	TRUE	TRUE	ENSP00000421064.1	152	SpliceAI=A|NME1-NME2|0.00|0.05|0.10|0.74|26|-34|7|-1,A|NME2|0.00|0.08|0.12|0.82|26|-34|7|-1	0.82	splice_donor_variant&intron_variant;upstream_gene_variant;downstream_gene_variant;intron_variant	promoter-TSS (NM_001018139)
chr11:71476633:C:T:rs3794060	11	71476633	ENST00000319023.6	71453109	NADSYN1	0.756674	0.615895	-0.0644359	-64.4557	-537.055	0.758463	0.623518	-0.0455332	-41.9781	-227.213	0.498753	0.469649	-0.0424302	-41.831	-273.462	0.221078	0.133243	-0.0170539	-12.3427	-31.8737	TRUE	TRUE	TRUE	ENSP00000326424.2	706	SpliceAI=T|NADSYN1|0.00|0.00|0.00|0.00|23|-20|-2|-20	0	downstream_gene_variant;intron_variant	intron (NM_018161, intron 9 of 20)
chr15:79928080:G:A:rs76322913	15	79928080	ENST00000478497.5	79898847	ST20	0.190313	0.615768	-0.148369	-64.4385	-536.871	0.214547	0.616032	-0.150249	-41.3166	-222.662	0.163342	0.423647	-0.14112	-38.1111	-237.805	0.0985294	0.0247156	-0.090431	-5.01137	-6.19194	TRUE	TRUE	TRUE	ENSP00000453502.1	79	.		upstream_gene_variant;downstream_gene_variant;intergenic_region	Intergenic
chr15:79928768:G:C:rs58029822	15	79928768	ENST00000478497.5	79898847	ST20	0.190313	0.615768	-0.148369	-64.4385	-536.871	0.215005	0.610132	-0.149416	-40.806	-219.137	0.16384	0.419712	-0.140122	-37.8048	-234.888	0.0980392	0.0237516	-0.0888716	-4.91024	-5.97144	TRUE	TRUE	TRUE	ENSP00000453502.1	79	.		downstream_gene_variant;intergenic_region	Intergenic
chr1:89258962:C:T:rs519086	1	89258962	ENST00000370459.7	89260582	GBP5	0.572845	0.615742	0.0418909	64.435	-536.834	0.608417	0.627159	0.0314764	42.3056	-229.46	0.547631	0.527632	0.0343247	46.9806	-323.079	0.52549	0.146271	0.0173763	13.0304	-35.14	TRUE	TRUE	TRUE	ENSP00000359488.3	586	.		3_prime_UTR_variant;intragenic_variant	TTS (NM_001134486)
chr19:54218406:A:G:rs1132609	19	54218406	ENST00000245620.13	54216928	LILRB3	0.711289	0.615213	-0.0410232	-64.363	-536.067	0.725069	0.640087	-0.0389238	-43.5002	-237.618	0.808728	0.299637	-0.0252093	-29.0757	-154.219	0.955882	0.0373355	-0.0232073	-6.19956	-9.07653	TRUE	TRUE	TRUE	ENSP00000245620.9	632	.		synonymous_variant;upstream_gene_variant;downstream_gene_variant;intron_variant;non_coding_transcript_exon_variant	non-coding (NR_135493, exon 11 of 13)
chr16:48356601:G:T:rs8053839	16	48356601	ENST00000285737.8	48244296	LONP2	0.54958	0.614571	-0.0535953	-64.2758	-535.137	0.553522	0.527203	-0.0492288	-34.4447	-174.546	0.341147	0.362239	-0.0530356	-33.5013	-194.39	0.1	0.0401137	-0.0181136	-6.43536	-9.71262	TRUE	TRUE	TRUE	ENSP00000285737.4	852	SpliceAI=T|LONP2|0.00|0.00|0.00|0.00|7|9|15|-5	0	3_prime_UTR_variant;downstream_gene_variant;intron_variant	intron (NM_001348078, intron 15 of 16)
chr12:56042145:C:G:rs1131017	12	56042145	ENST00000646449.2	56041918	RPS26	0.609268	0.613482	0.0196891	64.1282	-533.564	0.591949	0.633347	0.00944353	42.871	-233.329	0.428678	0.517451	0.00811596	46.0317	-313.942	0.228431	0.192894	0.00130819	15.3897	-47.2268	TRUE	TRUE	TRUE	ENSP00000496643.1	115	SpliceAI=G|RPS26|0.00|0.00|0.00|0.01|-44|22|24|6	0.01	5_prime_UTR_premature_start_codon_gain_variant;5_prime_UTR_variant;downstream_gene_variant	5' UTR (NM_001029, exon 1 of 4)
chr20:35630251:C:T:rs77120309	20	35630251	ENST00000473373.1	35626044	CPNE1	0.0966819	0.613062	0.0470251	64.0716	-532.96	0.112992	0.578767	0.0518181	38.235	-201.247	0.144888	0.373448	0.0369179	34.3186	-201.995	0.177941	0.0377747	0.0119491	6.23733	-9.17704	TRUE	TRUE	TRUE	NA	NA	SpliceAI=T|CPNE1|0.00|0.00|0.00|0.00|-35|16|11|-34	0	intron_variant	intron (NM_152927, intron 14 of 16)
chr20:35638604:TAACA:T:rs147767406	20	35638604	ENST00000473373.1	35626044	CPNE1	0.0966819	0.613062	0.0470251	64.0716	-532.96	0.113449	0.578306	0.0516699	38.1989	-200.994	0.101995	0.513213	0.0500206	45.6428	-310.195	0.0862745	0.0428089	0.0175798	6.6574	-10.3305	TRUE	TRUE	TRUE	NA	NA	SpliceAI=T|CPNE1|0.00|0.00|0.00|0.00|32|14|-37|10,T|RP1-309K20.6|0.00|0.00|0.00|0.00|32|14|-37|10	0	intron_variant	intron (NM_001198863, intron 1 of 15)
chr20:35640427:T:A:rs1118233	20	35640427	ENST00000473373.1	35626044	CPNE1	0.0966819	0.613062	0.0470251	64.0716	-532.96	0.113449	0.578306	0.0516699	38.1989	-200.994	0.102494	0.520148	0.0501438	46.281	-316.343	0.0862745	0.0428089	0.0175798	6.6574	-10.3305	TRUE	TRUE	TRUE	NA	NA	SpliceAI=A|CPNE1|0.00|0.00|0.00|0.00|-13|-2|-32|45,A|RP1-309K20.6|0.00|0.00|0.00|0.00|-13|-2|-32|45	0	intron_variant	intron (NM_001198863, intron 1 of 15)
chr20:35646878:A:G:rs12480408	20	35646878	ENST00000473373.1	35626044	CPNE1	0.0966819	0.613062	0.0470251	64.0716	-532.96	0.113449	0.578306	0.0516699	38.1989	-200.994	0.102244	0.520029	0.0501704	46.27	-316.238	0.0862745	0.0428089	0.0175798	6.6574	-10.3305	TRUE	TRUE	TRUE	NA	NA	SpliceAI=G|CPNE1|0.00|0.00|0.00|0.00|43|-43|-3|15,G|RP1-309K20.6|0.00|0.00|0.00|0.00|43|-43|-3|15	0	downstream_gene_variant;intron_variant	intron (NM_001198863, intron 1 of 15)
chr20:35647600:C:T:rs6060535	20	35647600	ENST00000473373.1	35626044	CPNE1	0.0966819	0.613062	0.0470251	64.0716	-532.96	0.113449	0.578306	0.0516699	38.1989	-200.994	0.101995	0.517643	0.0501023	46.0495	-314.113	0.0862745	0.0428089	0.0175798	6.6574	-10.3305	TRUE	TRUE	TRUE	NA	NA	SpliceAI=T|CPNE1|0.00|0.00|0.00|0.00|48|-1|50|-35,T|RP1-309K20.6|0.00|0.00|0.00|0.00|48|-1|50|-35	0	downstream_gene_variant;intron_variant	intron (NM_001198863, intron 1 of 15)
chr20:35656182:T:A:rs7261284	20	35656182	ENST00000473373.1	35626044	CPNE1	0.0966819	0.613062	0.0470251	64.0716	-532.96	0.113449	0.578306	0.0516699	38.1989	-200.994	0.1	0.514568	0.0503054	45.7668	-311.389	0.0803922	0.0390205	0.0173382	6.34346	-9.46223	TRUE	TRUE	TRUE	NA	NA	SpliceAI=A|CPNE1|0.00|0.00|0.00|0.00|-14|32|-14|32,A|RP1-309K20.6|0.00|0.00|0.00|0.00|-14|32|-14|32,A|RBM12|0.00|0.00|0.00|0.00|-14|32|-14|32	0	upstream_gene_variant;intron_variant	intron (NM_001198840, intron 1 of 1)
chr20:35657457:A:G:rs11696527	20	35657457	ENST00000473373.1	35626044	CPNE1	0.0966819	0.613062	0.0470251	64.0716	-532.96	0.113449	0.578306	0.0516699	38.1989	-200.994	0.1	0.514063	0.0502985	45.7206	-310.944	0.0803922	0.0390205	0.0173382	6.34346	-9.46223	TRUE	TRUE	TRUE	NA	NA	SpliceAI=G|CPNE1|0.00|0.00|0.00|0.00|5|-5|-39|2,G|RP1-309K20.6|0.00|0.00|0.00|0.00|5|-5|-39|2,G|RBM12|0.00|0.00|0.00|0.00|5|-5|-39|2	0	upstream_gene_variant;intron_variant	intron (NM_001198840, intron 1 of 1)
chr20:35664060:G:C:rs73905926	20	35664060	ENST00000473373.1	35626044	CPNE1	0.0966819	0.613062	0.0470251	64.0716	-532.96	0.113449	0.578306	0.0516699	38.1989	-200.994	0.105736	0.500601	0.0483513	44.5057	-299.234	0.0901961	0.0421289	0.0171924	6.60196	-10.1745	TRUE	TRUE	TRUE	NA	NA	SpliceAI=C|CPNE1|0.00|0.00|0.00|0.00|24|-35|7|24,C|RP1-309K20.6|0.00|0.00|0.00|0.00|-28|-35|7|11,C|RBM12|0.00|0.00|0.00|0.00|24|-42|7|24	0	downstream_gene_variant;intron_variant	intron (NM_001198838, intron 1 of 2)
chr20:35664934:G:A:rs2295356	20	35664934	ENST00000473373.1	35626044	CPNE1	0.0966819	0.613062	0.0470251	64.0716	-532.96	0.113449	0.578306	0.0516699	38.1989	-200.994	0.0997506	0.510783	0.0501684	45.4214	-308.061	0.0803922	0.0390205	0.0173382	6.34346	-9.46223	TRUE	TRUE	TRUE	NA	NA	SpliceAI=A|RP1-309K20.6|0.00|0.00|0.00|0.00|-13|47|-2|-38	0	upstream_gene_variant;downstream_gene_variant;intergenic_region	promoter-TSS (NM_006047)
chr20:35665734:C:G:rs113203744	20	35665734	ENST00000473373.1	35626044	CPNE1	0.0966819	0.613062	0.0470251	64.0716	-532.96	0.113449	0.578306	0.0516699	38.1989	-200.994	0.1	0.514388	0.0502973	45.7504	-311.231	0.0803922	0.0390205	0.0173382	6.34346	-9.46223	TRUE	TRUE	TRUE	NA	NA	SpliceAI=G|RP1-309K20.6|0.00|0.00|0.00|0.00|10|27|12|27	0	upstream_gene_variant;downstream_gene_variant;intergenic_region	promoter-TSS (NM_006047)
chr20:35673204:C:T:rs6060547	20	35673204	ENST00000473373.1	35626044	CPNE1	0.0966819	0.613062	0.0470251	64.0716	-532.96	0.113449	0.578306	0.0516699	38.1989	-200.994	0.102244	0.518585	0.0501003	46.1364	-314.95	0.0862745	0.0428089	0.0175798	6.6574	-10.3305	TRUE	TRUE	TRUE	NA	NA	SpliceAI=T|RP1-309K20.6|0.00|0.00|0.00|0.00|-18|6|7|6,T|NFS1|0.00|0.00|0.00|0.00|-18|6|7|6	0	intron_variant	intron (NM_001198989, intron 10 of 11)
chr20:35682344:C:T:rs6060557	20	35682344	ENST00000473373.1	35626044	CPNE1	0.0966819	0.613062	0.0470251	64.0716	-532.96	0.113449	0.578306	0.0516699	38.1989	-200.994	0.102244	0.518585	0.0501003	46.1364	-314.95	0.0867647	0.0423693	0.0174554	6.62161	-10.2297	TRUE	TRUE	TRUE	NA	NA	SpliceAI=T|NFS1|0.00|0.00|0.00|0.00|-2|21|8|-24	0	intron_variant	intron (NM_001198989, intron 4 of 11)
chr20:35683652:C:T:rs11699793	20	35683652	ENST00000473373.1	35626044	CPNE1	0.0966819	0.613062	0.0470251	64.0716	-532.96	0.113449	0.578306	0.0516699	38.1989	-200.994	0.106234	0.471478	0.0471514	41.9849	-274.943	0.0897059	0.0387039	0.0163818	6.31663	-9.38973	TRUE	TRUE	TRUE	NA	NA	SpliceAI=T|NFS1|0.00|0.00|0.00|0.00|3|-41|3|-47	0	intron_variant	intron (NM_001198989, intron 4 of 11)
chr20:35683852:G:A:rs11699690	20	35683852	ENST00000473373.1	35626044	CPNE1	0.0966819	0.613062	0.0470251	64.0716	-532.96	0.113449	0.578306	0.0516699	38.1989	-200.994	0.102244	0.518585	0.0501003	46.1364	-314.95	0.0852941	0.0416909	0.0174179	6.56606	-10.0741	TRUE	TRUE	TRUE	NA	NA	SpliceAI=A|NFS1|0.00|0.00|0.00|0.00|-4|-12|-4|44	0	intron_variant	intron (NM_001198989, intron 4 of 11)
chr20:35696767:G:A:rs6060564	20	35696767	ENST00000473373.1	35626044	CPNE1	0.0966819	0.613062	0.0470251	64.0716	-532.96	0.113449	0.578306	0.0516699	38.1989	-200.994	0.102244	0.518585	0.0501003	46.1364	-314.95	0.0867647	0.0423693	0.0174554	6.62161	-10.2297	TRUE	TRUE	TRUE	NA	NA	SpliceAI=A|NFS1|0.00|0.00|0.00|0.00|-17|37|9|-16	0	upstream_gene_variant;downstream_gene_variant;intron_variant	intron (NM_001198989, intron 3 of 11)
chr19:1036019:G:A:rs930232	19	1036019	ENST00000263097.9	1026608	CNN2	0.452517	0.612297	-0.0317426	-63.9683	-531.858	0.484446	0.480871	-0.0301997	-31.394	-152.926	0.431671	0.432337	-0.0369862	-38.7935	-244.318	0.406373	0.0257889	-0.0270624	-5.12185	-6.43732	TRUE	TRUE	TRUE	ENSP00000263097.2	309	SpliceAI=A|CNN2|0.01|0.01|0.00|0.00|2|48|10|28	0.01	upstream_gene_variant;intron_variant	intron (NM_201277, intron 4 of 5)
chrX:1303975:G:A:rs28460440	X	1303975	ENST00000381500.6	1282686	CSF2RA	0.430206	0.61217	0.0361199	63.9512	-531.675	0.439616	0.629448	0.0491035	42.5135	-230.884	0.342893	0.445212	0.0395113	39.8211	-254.153	0.302451	0.207115	0.0368454	16.0893	-51.0462	TRUE	TRUE	TRUE	ENSP00000370911.1	333	SpliceAI=A|CSF2RA|0.02|0.00|0.00|0.02|2|7|-3|44	0.02	synonymous_variant;intron_variant;non_coding_transcript_exon_variant	exon (NM_006140, exon 11 of 13)
chr12:122979732:T:C:rs3759115	12	122979732	ENST00000315580.9	122980060	ARL6IP4	0.710908	0.611688	0.0274899	63.8864	-530.984	0.716834	0.595716	0.0152545	39.5956	-210.742	0.453616	0.605395	0.0206934	55.0595	-400.134	0.138725	0.256524	0.010273	18.4913	-64.8485	TRUE	TRUE	TRUE	ENSP00000313422.6	421	SpliceAI=C|OGFOD2|0.00|0.11|0.00|0.00|4|7|-24|12	0.11	3_prime_UTR_variant;upstream_gene_variant;downstream_gene_variant	promoter-TSS (NM_001278380)
chr11:293188:T:C:rs12801980	11	293188	ENST00000474221.5	289135	PGGHG	0.340198	0.610188	0.0264875	63.6851	-528.834	0.342177	0.672869	0.0193952	46.7816	-259.694	0.329426	0.488785	0.0174101	43.4661	-289.213	0.32598	0.145247	0.024906	12.9769	-34.8816	TRUE	TRUE	TRUE	NA	NA	SpliceAI=C|ATHL1|0.01|0.01|0.00|0.00|-25|-22|47|-36	0.01	synonymous_variant;3_prime_UTR_variant;non_coding_transcript_exon_variant	exon (NM_025092, exon 8 of 14)
chr7:100860427:A:G:rs314377	7	100860427	ENST00000487651.5	100858736	SLC12A9	0.527079	0.609993	0.0209377	63.6591	-528.557	0.521958	0.562322	0.0137379	36.9731	-192.393	0.473815	0.502986	0.0147508	44.7185	-301.286	0.42451	0.0333941	0.0120267	5.85123	-8.17515	TRUE	TRUE	TRUE	NA	NA	SpliceAI=G|SLC12A9|0.00|0.00|0.00|0.00|0|-30|-21|40	0	intron_variant	intron (NM_001267814, intron 7 of 11)
chr7:100864710:A:G:rs4729615	7	100864710	ENST00000487651.5	100858736	SLC12A9	0.527079	0.609993	0.0209377	63.6591	-528.557	0.5215	0.564729	0.0137493	37.1545	-193.668	0.478304	0.496568	0.0147018	44.1482	-295.788	0.446569	0.0400179	0.0132839	6.42736	-9.69069	TRUE	TRUE	TRUE	NA	NA	SpliceAI=G|SLC12A9|0.00|0.00|0.05|0.00|-1|11|-1|-14	0.05	upstream_gene_variant;intron_variant	intron (NM_020246, intron 13 of 13)
chr7:100864943:G:T:rs4729616	7	100864943	ENST00000487651.5	100858736	SLC12A9	0.527079	0.609993	0.0209377	63.6591	-528.557	0.5215	0.564729	0.0137493	37.1545	-193.668	0.471322	0.499782	0.0147295	44.4328	-298.532	0.417157	0.0361797	0.0125616	6.09918	-8.81209	TRUE	TRUE	TRUE	NA	NA	SpliceAI=T|SLC12A9|0.00|0.00|0.00|0.00|36|-9|36|-42	0	upstream_gene_variant;intron_variant	intron (NM_020246, intron 13 of 13)
chr1:111139496:C:T:rs3762374	1	111139496	ENST00000484310.5	111117333	DRAM2	0.283944	0.60953	0.213263	63.5971	-527.894	0.258005	0.650832	0.189126	44.5337	-244.625	0.240399	0.551347	0.172578	49.2778	-345.148	0.195588	0.792566	0.152875	61.5339	-335.401	TRUE	TRUE	TRUE	NA	NA	SpliceAI=T|DRAM2|0.00|0.00|0.06|0.61|-13|44|25|5	0.61	splice_region_variant&intron_variant;upstream_gene_variant;intron_variant	promoter-TSS (NR_138483)
chr9:370199:A:G:rs12156499	9	370199	ENST00000495184.5	273084	DOCK8	0.148169	0.609308	0.0273236	63.5674	-527.577	0.163769	0.65593	0.0245746	45.0377	-248.024	0.0900249	0.435369	0.0177844	39.0337	-246.614	0.0176471	0.0869359	0.0128008	9.71372	-20.6172	TRUE	TRUE	TRUE	NA	NA	SpliceAI=G|DOCK8|0.00|0.02|0.00|0.00|23|31|-1|22	0.02	intron_variant	intron (NM_203447, intron 15 of 47)
chr20:38430427:C:T:rs788343	20	38430427	ENST00000414142.5	38420593	SNHG17	0.16209	0.609248	-0.122158	-63.5595	-527.492	0.17978	0.598942	-0.0802852	-39.8621	-212.595	0.247382	0.546301	-0.084837	-48.7782	-340.356	0.378431	0.140152	-0.0301586	-12.7094	-33.6002	TRUE	TRUE	TRUE	NA	NA	.		upstream_gene_variant;downstream_gene_variant;intron_variant	promoter-TSS (NR_003017)
chr20:38430801:G:T:rs788345	20	38430801	ENST00000414142.5	38420593	SNHG17	0.16209	0.609248	-0.122158	-63.5595	-527.492	0.17978	0.598942	-0.0802852	-39.8621	-212.595	0.270823	0.542027	-0.0836689	-48.3598	-336.339	0.420588	0.123455	-0.0271439	-11.8142	-29.4497	TRUE	TRUE	TRUE	NA	NA	.		synonymous_variant;upstream_gene_variant;downstream_gene_variant;intron_variant	promoter-TSS (NR_003017)
chr20:38431106:G:T:rs788346	20	38431106	ENST00000414142.5	38420593	SNHG17	0.16209	0.609248	-0.122158	-63.5595	-527.492	0.17978	0.598942	-0.0802852	-39.8621	-212.595	0.269077	0.559956	-0.0849296	-50.1444	-353.448	0.420098	0.124609	-0.0273071	-11.8771	-29.7341	TRUE	TRUE	TRUE	NA	NA	.		upstream_gene_variant;downstream_gene_variant;intron_variant;non_coding_transcript_exon_variant	non-coding (NR_152761, exon 3 of 6)
chr20:38433940:C:T:rs788347	20	38433940	ENST00000414142.5	38420593	SNHG17	0.16209	0.609248	-0.122158	-63.5595	-527.492	0.17978	0.598942	-0.0802852	-39.8621	-212.595	0.250873	0.555708	-0.0850267	-49.7144	-349.332	0.383824	0.135936	-0.0295024	-12.4862	-32.545	TRUE	TRUE	TRUE	NA	NA	.		upstream_gene_variant;intron_variant;non_coding_transcript_exon_variant	promoter-TSS (NR_003018)
chr5:6610278:T:C:rs7717596	5	6610278	ENST00000507888.1	6604801	NSUN2	0.69222	0.608647	-0.0177924	-63.4793	-526.636	0.689844	0.516279	-0.0488611	-33.6989	-169.264	0.68005	0.360405	-0.0317514	-33.3685	-193.158	0.735784	0.0543343	-0.0111001	-7.5458	-12.9835	TRUE	TRUE	TRUE	NA	NA	SpliceAI=C|NSUN2|0.00|0.00|0.00|0.00|10|-23|23|-2	0	intron_variant	intron (NM_017755, intron 11 of 18)
chr22:21695494:C:T:rs12484060	22	21695494	ENST00000398831.8	21666012	PPIL2	0.313692	0.608568	0.081655	63.4688	-526.523	0.339433	0.641612	0.0743656	43.6446	-238.599	0.361845	0.553017	0.0689992	49.4445	-346.746	0.378431	0.395956	0.0286532	25.4874	-109.227	TRUE	TRUE	TRUE	ENSP00000381812.3	520	SpliceAI=T|PPIL2|0.00|0.00|0.86|0.34|2|-42|-2|2	0.86	splice_donor_variant&intron_variant;splice_region_variant&synonymous_variant;splice_region_variant;synonymous_variant;3_prime_UTR_variant;downstream_gene_variant	exon (NM_148176, exon 20 of 21)
chr12:96035000:G:T:rs74457637	12	96035000	ENST00000548852.5	96002990	LTA4H	0.0772311	0.608554	0.0165305	63.4669	-526.502	0.073193	0.714895	0.0290754	51.6523	-291.476	0.09202	0.465121	0.0308409	41.4523	-269.818	0.095098	0.287804	0.0187119	20.0118	-74.0528	TRUE	TRUE	TRUE	ENSP00000449340.1	132	SpliceAI=T|LTA4H|0.00|0.00|0.00|0.00|5|-13|7|21	0	upstream_gene_variant;intron_variant	intron (NM_001256644, intron 1 of 17)
chr12:96035599:G:A:rs17525495	12	96035599	ENST00000548852.5	96002990	LTA4H	0.0772311	0.608554	0.0165305	63.4669	-526.502	0.073193	0.714895	0.0290754	51.6523	-291.476	0.09202	0.465121	0.0308409	41.4523	-269.818	0.095098	0.287804	0.0187119	20.0118	-74.0528	TRUE	TRUE	TRUE	ENSP00000449340.1	132	SpliceAI=A|LTA4H|0.00|0.00|0.00|0.00|-9|-45|-8|43	0	upstream_gene_variant;intron_variant	promoter-TSS (NM_000895)
chr12:96035659:CT:C:rs17525488	12	96035659	ENST00000548852.5	96002990	LTA4H	0.0772311	0.608554	0.0165305	63.4669	-526.502	0.073193	0.714895	0.0290754	51.6523	-291.476	0.09202	0.465121	0.0308409	41.4523	-269.818	0.095098	0.287804	0.0187119	20.0118	-74.0528	TRUE	TRUE	TRUE	ENSP00000449340.1	132	SpliceAI=C|LTA4H|0.00|0.00|0.00|0.00|-1|41|20|-15	0	upstream_gene_variant;intron_variant	promoter-TSS (NM_000895)
chr12:96036111:GT:G:rs3834483	12	96036111	ENST00000548852.5	96002990	LTA4H	0.0772311	0.608554	0.0165305	63.4669	-526.502	0.073193	0.714895	0.0290754	51.6523	-291.476	0.09202	0.465121	0.0308409	41.4523	-269.818	0.095098	0.287804	0.0187119	20.0118	-74.0528	TRUE	TRUE	TRUE	ENSP00000449340.1	132	.		upstream_gene_variant;downstream_gene_variant;intron_variant	promoter-TSS (NM_000895)
chr12:96037085:A:T:rs74966034	12	96037085	ENST00000548852.5	96002990	LTA4H	0.0772311	0.608554	0.0165305	63.4669	-526.502	0.073193	0.714895	0.0290754	51.6523	-291.476	0.09202	0.459067	0.0306356	40.9505	-264.994	0.0970588	0.288108	0.0185999	20.0266	-74.144	TRUE	TRUE	TRUE	ENSP00000449340.1	132	.		upstream_gene_variant;downstream_gene_variant;intron_variant	intron (NM_001256644, intron 1 of 17)
chr12:96037113:A:T:rs79061168	12	96037113	ENST00000548852.5	96002990	LTA4H	0.0772311	0.608554	0.0165305	63.4669	-526.502	0.073193	0.714895	0.0290754	51.6523	-291.476	0.0922693	0.463205	0.0307425	41.2929	-268.286	0.0970588	0.288108	0.0185999	20.0266	-74.144	TRUE	TRUE	TRUE	ENSP00000449340.1	132	.		upstream_gene_variant;downstream_gene_variant;intron_variant	intron (NM_001256644, intron 1 of 17)
chr12:96037858:G:T:rs3759215	12	96037858	ENST00000548852.5	96002990	LTA4H	0.0772311	0.608554	0.0165305	63.4669	-526.502	0.073193	0.714895	0.0290754	51.6523	-291.476	0.0927681	0.45973	0.0305701	41.0052	-265.52	0.0990196	0.282793	0.0183038	19.7674	-72.5521	TRUE	TRUE	TRUE	ENSP00000449340.1	132	.		upstream_gene_variant;downstream_gene_variant;intron_variant	intron (NM_001256644, intron 1 of 17)
chr4:39444929:G:A:rs1458255	4	39444929	ENST00000295955.13	39454124	RPL9	0.670862	0.603908	-0.121296	-62.8523	-519.926	0.680238	0.719368	-0.135697	-52.2249	-295.131	0.646883	0.634169	-0.107284	-58.5269	-432.56	0.557843	0.54205	-0.0920182	-34.249	-168.1	TRUE	TRUE	TRUE	ENSP00000346022.7	192	SpliceAI=A|KLB|0.00|0.00|0.00|0.00|14|13|-48|13	0	intron_variant	intron (NM_175737, intron 3 of 4)
chr4:39446159:A:G:rs2608824	4	39446159	ENST00000295955.13	39454124	RPL9	0.670862	0.603908	-0.121296	-62.8523	-519.926	0.680238	0.719368	-0.135697	-52.2249	-295.131	0.646883	0.638834	-0.107872	-59.12	-438.056	0.558333	0.542738	-0.0922265	-34.2964	-168.419	TRUE	TRUE	TRUE	ENSP00000346022.7	192	SpliceAI=G|KLB|0.00|0.00|0.00|0.00|0|-5|-1|5	0	intron_variant	intron (NM_175737, intron 3 of 4)
chr4:39448204:G:A:rs2687967	4	39448204	ENST00000295955.13	39454124	RPL9	0.670862	0.603908	-0.121296	-62.8523	-519.926	0.68161	0.719338	-0.135543	-52.2211	-295.107	0.646883	0.642817	-0.108319	-59.6337	-442.804	0.558824	0.544311	-0.0922907	-34.4053	-169.15	TRUE	TRUE	TRUE	ENSP00000346022.7	192	SpliceAI=A|KLB|0.00|0.00|0.00|0.00|2|14|2|0	0	intron_variant	intron (NM_175737, intron 4 of 4)
chr4:39452110:G:C:rs2608828	4	39452110	ENST00000295955.13	39454124	RPL9	0.670862	0.603908	-0.121296	-62.8523	-519.926	0.681153	0.721864	-0.13583	-52.5496	-297.196	0.646633	0.643009	-0.108353	-59.6587	-443.035	0.558824	0.544311	-0.0922907	-34.4053	-169.15	TRUE	TRUE	TRUE	ENSP00000346022.7	192	.		downstream_gene_variant;intergenic_region	TTS (NM_175737)
chr4:39452701:G:A:rs6531717	4	39452701	ENST00000295955.13	39454124	RPL9	0.670862	0.603908	-0.121296	-62.8523	-519.926	0.681153	0.721864	-0.13583	-52.5496	-297.196	0.646633	0.643009	-0.108353	-59.6587	-443.035	0.558824	0.544311	-0.0922907	-34.4053	-169.15	TRUE	TRUE	TRUE	ENSP00000346022.7	192	.		downstream_gene_variant;intergenic_region	Intergenic
chr4:39453758:A:G:rs2249563	4	39453758	ENST00000295955.13	39454124	RPL9	0.670862	0.603908	-0.121296	-62.8523	-519.926	0.681153	0.721864	-0.13583	-52.5496	-297.196	0.646633	0.643009	-0.108353	-59.6587	-443.035	0.558824	0.544311	-0.0922907	-34.4053	-169.15	TRUE	TRUE	TRUE	ENSP00000346022.7	192	.		downstream_gene_variant;intergenic_region	TTS (NM_000661)
chr4:39455810:T:C:rs2687956	4	39455810	ENST00000295955.13	39454124	RPL9	0.670862	0.603908	-0.121296	-62.8523	-519.926	0.681153	0.721864	-0.13583	-52.5496	-297.196	0.646883	0.641805	-0.108242	-59.5025	-441.593	0.558824	0.544311	-0.0922907	-34.4053	-169.15	TRUE	TRUE	TRUE	ENSP00000346022.7	192	SpliceAI=C|RPL9|0.00|0.00|0.00|0.00|-44|-48|0|9	0	upstream_gene_variant;downstream_gene_variant;intron_variant	intron (NM_001024921, intron 5 of 7)
chr4:39456431:A:G:rs2125313	4	39456431	ENST00000295955.13	39454124	RPL9	0.670862	0.603908	-0.121296	-62.8523	-519.926	0.681153	0.721864	-0.13583	-52.5496	-297.196	0.646633	0.643009	-0.108353	-59.6587	-443.035	0.558824	0.544311	-0.0922907	-34.4053	-169.15	TRUE	TRUE	TRUE	ENSP00000346022.7	192	SpliceAI=G|RPL9|0.03|0.00|0.00|0.00|47|-9|-25|-9	0.03	synonymous_variant;upstream_gene_variant;downstream_gene_variant	exon (NM_000661, exon 5 of 8)
chr4:39457145:G:T:rs1012352	4	39457145	ENST00000295955.13	39454124	RPL9	0.670862	0.603908	-0.121296	-62.8523	-519.926	0.680695	0.719867	-0.135433	-52.2896	-295.543	0.646633	0.643009	-0.108353	-59.6587	-443.035	0.559314	0.542578	-0.0920493	-34.2854	-168.345	TRUE	TRUE	TRUE	ENSP00000346022.7	192	SpliceAI=T|RPL9|0.00|0.00|0.00|0.00|-14|37|12|-39	0	upstream_gene_variant;intron_variant	intron (NM_001024921, intron 4 of 7)
chr16:30315250:G:C:rs8050176	16	30315250	ENST00000529428.5	30267553	SMG1P5	0.456903	0.602582	0.262681	62.6784	-518.062	0.455169	0.673029	0.271317	46.7986	-259.807	0.386783	0.447365	0.196682	39.995	-255.82	0.306373	0.448041	0.103194	28.3623	-128.431	TRUE	TRUE	TRUE	NA	NA	.		intron_variant	intron (NR_002453, intron 1 of 12)
chr16:30324709:A:T:rs7195216	16	30324709	ENST00000529428.5	30267553	SMG1P5	0.456903	0.602582	0.262681	62.6784	-518.062	0.455169	0.673029	0.271317	46.7986	-259.807	0.387531	0.441056	0.194947	39.4872	-250.954	0.307843	0.435249	0.101601	27.6361	-123.555	TRUE	TRUE	TRUE	NA	NA	.		intron_variant	intron (NR_002453, intron 1 of 12)
chr12:9705770:C:T:rs4611290	12	9705770	ENST00000290855.11	9669713	CLEC2D	0.14569	0.602309	-0.0629839	-62.6428	-517.68	0.137694	0.479518	-0.0735201	-31.3091	-152.325	0.326185	0.415959	-0.0681826	-37.5143	-232.124	0.564216	0.411875	-0.0330497	-26.3442	-114.918	TRUE	TRUE	TRUE	ENSP00000290855.6	191	.		intron_variant	Intergenic
chr2:224919:A:G:rs2290911	2	224919	ENST00000356150.9	218158	SH3YL1	0.323417	0.600155	-0.143569	-62.362	-514.668	0.3129	0.595379	-0.10842	-39.5679	-210.549	0.268329	0.512111	-0.117799	-45.5423	-309.226	0.17451	0.327113	-0.0862407	-21.949	-86.1935	TRUE	TRUE	TRUE	ENSP00000348471.5	342	SpliceAI=G|SH3YL1|0.00|0.20|0.00|0.00|27|1|1|2	0.2	splice_region_variant&synonymous_variant;splice_region_variant&non_coding_transcript_exon_variant;intron_variant	exon (NM_001282687, exon 11 of 12)
chr5:140685618:C:G:rs812381	5	140685618	ENST00000504897.2	140668234	WDR55	0.442029	0.597859	-0.033022	-62.0645	-511.475	0.437328	0.55775	-0.0269683	-36.6317	-189.99	0.528678	0.445083	-0.0277524	-39.8107	-254.054	0.626961	0.242612	-0.0107684	-17.817	-60.8747	TRUE	TRUE	TRUE	ENSP00000439719.1	222	SpliceAI=G|HARS|0.00|0.00|0.00|0.01|1|-22|2|-22	0.01	intron_variant	intron (NM_001258041, intron 2 of 12)
chr4:3518035:A:G:rs13325	4	3518035	ENST00000509198.1	3517661	LRPAP1	0.170862	0.595851	0.0227538	61.8061	-508.698	0.174291	0.660411	0.0428131	45.4885	-251.055	0.151372	0.534092	0.0424169	47.5939	-328.979	0.169118	0.15529	0.0160235	13.4975	-37.4286	TRUE	TRUE	TRUE	NA	NA	SpliceAI=G|LRPAP1|0.00|0.00|0.00|0.00|30|9|3|30	0	splice_region_variant&synonymous_variant;splice_region_variant&non_coding_transcript_exon_variant	exon (NM_002337, exon 5 of 8)
chr7:100356834:G:T:rs41280971	7	100356834	ENST00000609309.2	100358015	PILRB	0.17849	0.594549	0.0493417	61.6394	-506.905	0.191674	0.718757	0.11121	52.1459	-294.628	0.154364	0.618961	0.110939	56.6552	-415.116	0.135294	0.078576	0.0515183	9.19289	-18.6391	TRUE	TRUE	TRUE	ENSP00000477365.1	227	SpliceAI=T|PILRB|0.00|0.00|0.94|0.76|-6|-18|-2|49	0.94	upstream_gene_variant;downstream_gene_variant;non_coding_transcript_exon_variant	TTS (NR_106899)
chr7:100367038:A:G:rs11769057	7	100367038	ENST00000609309.2	100358015	PILRB	0.17849	0.594549	0.0493417	61.6394	-506.905	0.191674	0.718757	0.11121	52.1459	-294.628	0.154863	0.617713	0.110497	56.5056	-413.716	0.135294	0.0768462	0.0511287	9.08262	-18.2316	TRUE	TRUE	TRUE	ENSP00000477365.1	227	SpliceAI=G|PILRB|0.00|0.05|0.00|0.00|-1|-36|-1|38	0.05	upstream_gene_variant;intron_variant	intron (NM_178238, intron 3 of 3)
chr7:100367705:GA:G:rs11284139	7	100367705	ENST00000609309.2	100358015	PILRB	0.17849	0.594549	0.0493417	61.6394	-506.905	0.191674	0.718757	0.11121	52.1459	-294.628	0.153865	0.615463	0.110462	56.2374	-411.203	0.132353	0.0657714	0.0475627	8.35274	-15.6377	TRUE	TRUE	TRUE	ENSP00000477365.1	227	SpliceAI=G|PILRB|0.00|0.00|0.00|0.00|-35|-4|-5|-2	0	3_prime_UTR_variant;upstream_gene_variant;non_coding_transcript_exon_variant	non-coding (NR_036569, exon 18 of 18)
chr7:100370021:G:A:rs11768967	7	100370021	ENST00000609309.2	100358015	PILRB	0.17849	0.594549	0.0493417	61.6394	-506.905	0.191674	0.718757	0.11121	52.1459	-294.628	0.231172	0.351628	0.072248	32.7358	-187.312	0.311765	0.0157188	0.0169631	3.97821	-4.12704	TRUE	TRUE	TRUE	ENSP00000477365.1	227	.		upstream_gene_variant;downstream_gene_variant;intergenic_region	Intergenic
chr7:100372565:C:T:rs6948685	7	100372565	ENST00000609309.2	100358015	PILRB	0.17849	0.594549	0.0493417	61.6394	-506.905	0.191674	0.718757	0.11121	52.1459	-294.628	0.154863	0.617713	0.110497	56.5056	-413.716	0.135294	0.0768462	0.0511287	9.08262	-18.2316	TRUE	TRUE	TRUE	ENSP00000477365.1	227	.		upstream_gene_variant;downstream_gene_variant;intron_variant	promoter-TSS (NM_013439)
chr7:100374499:A:G:rs7792525	7	100374499	ENST00000609309.2	100358015	PILRB	0.17849	0.594549	0.0493417	61.6394	-506.905	0.193047	0.705939	0.110084	50.5401	-284.328	0.154863	0.589409	0.107993	53.2595	-383.124	0.136275	0.0562381	0.0435818	7.68459	-13.4237	TRUE	TRUE	TRUE	ENSP00000477365.1	227	SpliceAI=G|PILRA|0.00|0.00|0.00|0.00|-25|11|-6|-27	0	intron_variant	intron (NM_178273, intron 2 of 4)
chr7:100374780:C:T:rs7792959	7	100374780	ENST00000609309.2	100358015	PILRB	0.17849	0.594549	0.0493417	61.6394	-506.905	0.191674	0.718757	0.11121	52.1459	-294.628	0.230923	0.350472	0.072127	32.6529	-186.548	0.311765	0.0157188	0.0169631	3.97821	-4.12704	TRUE	TRUE	TRUE	ENSP00000477365.1	227	SpliceAI=T|PILRA|0.00|0.00|0.00|0.00|12|-39|12|39	0	intron_variant	intron (NM_178273, intron 2 of 4)
chr7:100375728:C:T:rs6965207	7	100375728	ENST00000609309.2	100358015	PILRB	0.17849	0.594549	0.0493417	61.6394	-506.905	0.191674	0.718757	0.11121	52.1459	-294.628	0.160848	0.609136	0.107866	55.4929	-404.214	0.155392	0.0670247	0.0452692	8.43761	-15.93	TRUE	TRUE	TRUE	ENSP00000477365.1	227	SpliceAI=T|PILRA|0.00|0.00|0.00|0.00|-12|18|-12|46	0	intron_variant	intron (NM_178273, intron 2 of 4)
chr6:31358250:A:C:rs9266267	6	31358250	ENST00000434333.1	31355507	HLA-B	0.122998	0.593977	0.00451375	61.5663	-506.119	0.118939	0.553797	0.00468558	36.3396	-187.932	0.086783	0.417622	0.00569943	37.6429	-233.347	0.0558824	0.0231652	0.00133874	4.8478	-5.83729	TRUE	TRUE	TRUE	ENSP00000405931.1	246	.		upstream_gene_variant;intergenic_region	Intergenic
chr6:31359522:TA:T:rs34749202	6	31359522	ENST00000434333.1	31355507	HLA-B	0.122998	0.593977	0.00451375	61.5663	-506.119	0.118939	0.553797	0.00468558	36.3396	-187.932	0.084788	0.397785	0.00561962	36.1278	-218.984	0.0504902	0.0234459	0.00142002	4.87778	-5.90152	TRUE	TRUE	TRUE	ENSP00000405931.1	246	.		upstream_gene_variant;intergenic_region	Intergenic
chr2:201293827:C:T:rs10180658	2	201293827	ENST00000339403.6	201258324	CASP8	0.633677	0.593428	0.0447436	61.4963	-505.365	0.599726	0.675358	0.057355	47.0474	-261.459	0.506983	0.632552	0.0524854	58.3235	-430.671	0.373039	0.1382	0.0125226	12.6063	-33.1111	TRUE	TRUE	TRUE	NA	NA	SpliceAI=T|ALS2CR12|0.00|0.00|0.00|0.00|-9|-48|18|45	0	intron_variant	intron (NR_110620, intron 11 of 13)
chr19:54577510:G:A:rs7257319	19	54577510	ENST00000472992.1	54576072	LILRA2	0.0474828	0.585684	0.0397815	60.52	-494.844	0.0567246	0.743066	0.0955791	55.472	-315.522	0.0725686	0.695133	0.112169	67.1232	-510.616	0.0941176	0.102453	0.0763949	10.6358	-24.3309	TRUE	TRUE	TRUE	ENSP00000477566.1	85	.		missense_variant;upstream_gene_variant;downstream_gene_variant;intron_variant	exon (NM_001290271, exon 8 of 9).4
chr19:54586894:A:C:rs7258201	19	54586894	ENST00000472992.1	54576072	LILRA2	0.0474828	0.585684	0.0397815	60.52	-494.844	0.0567246	0.743066	0.0955791	55.472	-315.522	0.0723192	0.681657	0.111593	65.0472	-492.097	0.0941176	0.102453	0.0763949	10.6358	-24.3309	TRUE	TRUE	TRUE	ENSP00000477566.1	85	.		intron_variant	intron (NM_001290271, intron 8 of 8).4
chr19:54588951:C:T:rs12983953	19	54588951	ENST00000472992.1	54576072	LILRA2	0.0474828	0.585684	0.0397815	60.52	-494.844	0.0567246	0.743066	0.0955791	55.472	-315.522	0.0723192	0.681657	0.111593	65.0472	-492.097	0.0941176	0.102453	0.0763949	10.6358	-24.3309	TRUE	TRUE	TRUE	ENSP00000477566.1	85	.		3_prime_UTR_variant;upstream_gene_variant;downstream_gene_variant	Intergenic
chr19:54589255:G:A:rs34634665	19	54589255	ENST00000472992.1	54576072	LILRA2	0.0474828	0.585684	0.0397815	60.52	-494.844	0.0567246	0.743066	0.0955791	55.472	-315.522	0.0720698	0.67688	0.111324	64.3379	-485.719	0.0941176	0.102453	0.0763949	10.6358	-24.3309	TRUE	TRUE	TRUE	ENSP00000477566.1	85	.		3_prime_UTR_variant;upstream_gene_variant;downstream_gene_variant	Intergenic
chr2:207589915:C:T:rs2709392	2	207589915	ENST00000477919.1	207609114	METTL21A	0.174294	0.585568	-0.124699	-60.5057	-494.689	0.171546	0.622533	-0.0961461	-41.8902	-226.609	0.16409	0.540894	-0.109129	-48.2495	-335.28	0.153431	0.667645	-0.11794	-44.6179	-235.971	TRUE	TRUE	TRUE	NA	NA	SpliceAI=T|CREB1|0.00|0.00|0.00|0.00|49|1|41|1	0	intron_variant	intron (NM_001330131, intron 3 of 3)
chr5:177436518:G:C:rs1130857	5	177436518	ENST00000507633.5	177426745	GRK6	0.53852	0.585488	0.00525656	60.4956	-494.58	0.559012	0.574738	0.00738223	37.9208	-199.046	0.467581	0.368508	0.00665924	33.9573	-198.627	0.381373	0.0373465	0.00542613	6.2005	-9.07904	TRUE	TRUE	TRUE	ENSP00000427581.1	475	SpliceAI=C|GRK6|0.00|0.01|0.00|0.00|12|-44|16|12	0.01	synonymous_variant;downstream_gene_variant	exon (NM_002082, exon 13 of 16)
chr16:74679156:A:G:rs6564159	16	74679156	ENST00000575695.5	74671857	MLKL	0.605454	0.584463	-0.0335672	-60.3681	-493.203	0.612992	0.601726	-0.0293337	-40.094	-214.205	0.616209	0.609693	-0.0298685	-55.558	-404.825	0.632353	0.0557157	-0.00993515	-7.6467	-13.3028	TRUE	TRUE	TRUE	NA	NA	SpliceAI=G|MLKL|0.00|0.01|0.00|0.00|38|-48|-48|-12	0.01	intron_variant	intron (NM_152649, intron 6 of 10)
chr11:505006:G:C:rs72851192	11	505006	ENST00000438658.6	494548	RNH1	0.193936	0.584454	0.0309874	60.367	-493.191	0.193504	0.615695	0.0295751	41.2872	-222.459	0.227681	0.51329	0.0250223	45.6499	-310.263	0.294118	0.0412634	0.00281222	6.53085	-9.9761	TRUE	TRUE	TRUE	ENSP00000416589.2	461	.		splice_region_variant&intron_variant;upstream_gene_variant;intron_variant	intron (NM_203386, intron 1 of 10)
chr6:159679270:A:G:rs7855	6	159679270	ENST00000367055.8	159679064	SOD2	0.0497712	0.583434	0.110508	60.2404	-491.824	0.0594694	0.578855	0.138007	38.2419	-201.295	0.0311721	0.403944	0.150038	36.594	-223.392	0.00833333	0.0244732	0.0672315	4.98612	-6.13651	TRUE	TRUE	TRUE	ENSP00000356022.4	222	SpliceAI=G|SOD2|0.12|0.00|0.01|0.00|28|-16|-31|2	0.12	3_prime_UTR_variant	3' UTR (NM_000636, exon 5 of 5)
chr4:102821256:T:C:rs223398	4	102821256	ENST00000394801.8	102795976	UBE2D3	0.474447	0.582773	-0.0368006	-60.1585	-490.939	0.477585	0.630856	-0.0254728	-42.6421	-231.764	0.626185	0.523768	-0.0234575	-46.618	-319.589	0.803431	0.417916	-0.0093525	-26.674	-117.118	TRUE	TRUE	TRUE	ENSP00000378280.4	147	SpliceAI=C|UBE2D3|0.00|0.00|0.00|0.00|15|-45|1|4	0	intron_variant	intron (NM_181893, intron 1 of 6)
chr14:103701227:A:G:rs861536	14	103701227	ENST00000348520.10	103629177	KLC1	0.393211	0.581712	0.0349227	60.0274	-489.523	0.37237	0.645968	0.00360883	44.0611	-241.426	0.30399	0.442328	0.00380799	39.5892	-251.931	0.204412	0.161987	0.00200322	13.8405	-39.143	TRUE	TRUE	TRUE	ENSP00000341154.6	573	SpliceAI=G|XRCC3|0.00|0.00|0.00|0.03|-43|-45|0|-45	0.03	3_prime_UTR_variant;downstream_gene_variant;intron_variant	3' UTR (NM_001130107, exon 16 of 16)
chr1:22048200:A:G:rs11579182	1	22048200	ENST00000344548.7	22052668	CDC42	0.14016	0.578601	-0.0478325	-59.6454	-485.391	0.137694	0.583799	-0.0518354	-38.6323	-204.026	0.129676	0.294722	-0.0344174	-28.7355	-151.218	0.102451	0.0220847	-0.0101112	-4.73077	-5.58994	TRUE	TRUE	TRUE	ENSP00000341072.3	191	.		upstream_gene_variant;intergenic_region	Intergenic
chr1:22051050:T:A:rs3754501	1	22051050	ENST00000344548.7	22052668	CDC42	0.14016	0.578601	-0.0478325	-59.6454	-485.391	0.138152	0.580576	-0.0514696	-38.3772	-202.242	0.129676	0.294722	-0.0344174	-28.7355	-151.218	0.102451	0.0220847	-0.0101112	-4.73077	-5.58994	TRUE	TRUE	TRUE	ENSP00000341072.3	191	.		upstream_gene_variant;intergenic_region	Intergenic
chr1:22060366:A:G:rs16826279	1	22060366	ENST00000344548.7	22052668	CDC42	0.14016	0.578601	-0.0478325	-59.6454	-485.391	0.137694	0.583799	-0.0518354	-38.6323	-204.026	0.130424	0.293859	-0.0343118	-28.6759	-150.693	0.104902	0.0219574	-0.00999884	-4.71681	-5.5608	TRUE	TRUE	TRUE	ENSP00000341072.3	191	SpliceAI=G|CDC42|0.00|0.00|0.00|0.00|1|21|28|-26	0	intron_variant	intron (NM_001791, intron 1 of 5)
chr1:22093956:C:T:rs11577378	1	22093956	ENST00000344548.7	22052668	CDC42	0.14016	0.578601	-0.0478325	-59.6454	-485.391	0.136322	0.574316	-0.051952	-37.8881	-198.817	0.130175	0.291941	-0.0342217	-28.5435	-149.529	0.105392	0.0218212	-0.00995341	-4.70183	-5.52958	TRUE	TRUE	TRUE	ENSP00000341072.3	191	.		3_prime_UTR_variant;downstream_gene_variant	Intergenic
chr19:1037109:T:C:rs5014188	19	1037109	ENST00000568865.3	1026631	CNN2	0.878337	0.575735	-0.0033952	-59.2961	-481.61	0.878317	0.674553	-0.00715105	-46.9611	-260.887	0.828429	0.581727	-0.00576126	-52.4232	-375.185	0.755392	0.239995	-0.01368	-17.6901	-60.1351	TRUE	TRUE	TRUE	ENSP00000458137.2	261	SpliceAI=C|CNN2|0.00|0.00|0.00|0.00|26|19|26|-16	0	upstream_gene_variant;intron_variant	intron (NM_201277, intron 5 of 5)
chr17:39907727:CA:C:rs36084703	17	39907727	ENST00000360317.7	39904595	GSDMB	0.475019	0.574065	-0.0704918	-59.0938	-479.418	0.489936	0.583289	-0.0879924	-38.5918	-203.742	0.34015	0.372139	-0.0670738	-34.2227	-201.1	0.169118	0.0814524	-0.0596496	-9.37428	-19.318	TRUE	TRUE	TRUE	ENSP00000353465.3	416	SpliceAI=C|GSDMB|0.00|0.02|0.00|0.00|-9|-7|50|-7	0.02	intron_variant	intron (NM_001042471, intron 5 of 9)
chr6:29868964:A:G:rs1611637	6	29868964	ENST00000496081.5	29942548	HLA-A	0.579901	0.571731	-0.00860053	-58.8127	-476.371	0.60613	0.637176	-0.00897742	-43.2267	-235.756	0.577057	0.298104	-0.00611429	-28.9695	-153.281	0.60049	0.0662741	-0.0260723	-8.38685	-15.7549	TRUE	TRUE	TRUE	NA	NA	.		downstream_gene_variant;intergenic_region	Intergenic
chr1:183494136:C:T:rs11587738	1	183494136	ENST00000367535.7	183555725	NCF2	0.322082	0.571009	0.0649691	58.7261	-475.432	0.324337	0.650353	0.0527828	44.4867	-244.307	0.216958	0.611062	0.0603286	55.7181	-406.33	0.0539216	0.0374409	0.0188165	6.20864	-9.10065	TRUE	TRUE	TRUE	ENSP00000356505.3	526	SpliceAI=T|SMG7|0.00|0.00|0.00|0.00|-6|19|-6|19	0	intron_variant	intron (NM_001174061, intron 1 of 21)
chr1:207767846:G:T:rs2724374	1	207767846	ENST00000367041.5	207752057	CD46	0.796529	0.570169	-0.0527085	-58.6255	-474.341	0.801464	0.661275	-0.0523972	-45.5763	-251.644	0.783292	0.574837	-0.0455204	-51.6878	-368.186	0.828922	0.374185	-0.0344006	-24.342	-101.677	TRUE	TRUE	TRUE	ENSP00000356008.1	362	SpliceAI=T|CD46|0.00|0.00|0.19|0.00|-37|-23|-23|26	0.19	intron_variant	intron (NM_172351, intron 7 of 12)
chr16:30095964:A:T:rs12444973	16	30095964	ENST00000398838.8	30092349	YPEL3	0.483982	0.569855	-0.054221	-58.588	-473.933	0.494053	0.492396	-0.0441464	-32.1267	-158.119	0.566334	0.323138	-0.0337879	-30.714	-168.864	0.627451	0.0899802	-0.0244979	-9.89886	-21.3414	TRUE	TRUE	TRUE	ENSP00000381818.4	119	SpliceAI=T|YPEL3|0.00|0.01|0.02|0.01|31|-6|-5|32	0.02	5_prime_UTR_premature_start_codon_gain_variant;5_prime_UTR_variant;upstream_gene_variant;intron_variant	promoter-TSS (NR_135192)
chr1:111139496:C:T:rs3762374	1	111139496	ENST00000462092.5	111120552	DRAM2	0.283944	0.567934	-0.0817659	-58.359	-471.448	0.258005	0.609142	-0.133251	-40.7212	-218.55	0.240399	0.588288	-0.137554	-53.1363	-381.956	0.195588	0.522038	-0.0913683	-32.8996	-159.023	TRUE	TRUE	TRUE	NA	NA	SpliceAI=T|DRAM2|0.00|0.00|0.06|0.61|-13|44|25|5	0.61	splice_region_variant&intron_variant;upstream_gene_variant;intron_variant	promoter-TSS (NR_138483)
chr16:89523835:G:A:rs3803680	16	89523835	ENST00000644748.1	89522199	SPG7	0.483791	0.567878	0.0107005	58.3523	-471.375	0.458829	0.571281	0.00479132	37.6539	-197.175	0.403491	0.454742	0.00389153	40.5952	-261.581	0.320098	0.372841	0.00653101	24.2723	-101.219	TRUE	TRUE	TRUE	NA	NA	SpliceAI=A|SPG7|0.00|0.00|0.00|0.01|32|-1|-25|-1	0.01	upstream_gene_variant;intron_variant	intron (NM_003119, intron 3 of 16)
chr20:58996708:A:G:rs9760	20	58996708	ENST00000488395.1	58997392	CTSZ	0.650648	0.566765	-0.00570386	-58.2202	-469.94	0.620769	0.545557	-0.0158365	-35.7397	-183.701	0.669327	0.361634	-0.0121283	-33.4575	-193.984	0.72451	0.0163089	-0.00164724	-4.0534	-4.26323	TRUE	TRUE	TRUE	NA	NA	SpliceAI=G|CTSZ|0.00|0.01|0.00|0.00|26|-21|-32|9	0.01	synonymous_variant;downstream_gene_variant	exon (NM_001336, exon 5 of 6)
chr16:50732216:A:C:rs3135499	16	50732216	ENST00000567728.1	50735713	AC007728.2	0.417811	0.566128	0.111488	58.1448	-469.121	0.432754	0.489488	0.0646001	31.9403	-156.798	0.469077	0.408425	0.0849148	36.9356	-226.628	0.544608	0.2794	0.0697558	19.6021	-71.5417	TRUE	TRUE	TRUE	NA	NA	SpliceAI=C|NOD2|0.00|0.00|0.00|0.00|18|-28|37|16	0	splice_donor_variant&intron_variant;3_prime_UTR_variant;downstream_gene_variant;non_coding_transcript_exon_variant	3' UTR (NM_022162, exon 12 of 12)
chr16:50732216:A:C:rs3135499	16	50732216	ENST00000563315.2	50727417	AC007728.2	0.417811	0.566128	-0.111488	-58.1448	-469.121	0.432754	0.489488	-0.0646001	-31.9403	-156.798	0.469077	0.408425	-0.0849148	-36.9356	-226.628	0.544608	0.2794	-0.0697558	-19.6021	-71.5417	TRUE	TRUE	TRUE	NA	NA	SpliceAI=C|NOD2|0.00|0.00|0.00|0.00|18|-28|37|16	0	splice_donor_variant&intron_variant;3_prime_UTR_variant;downstream_gene_variant;non_coding_transcript_exon_variant	3' UTR (NM_022162, exon 12 of 12)
chr5:96740783:G:A:rs7724759	5	96740783	ENST00000510756.5	96662423	CAST	0.328947	0.565656	-0.0479103	-58.0889	-468.514	0.317932	0.697887	-0.0710829	-49.5768	-278.083	0.220449	0.404207	-0.0380688	-36.614	-223.582	0.107353	0.205446	-0.0283649	-16.0075	-50.5947	TRUE	TRUE	TRUE	ENSP00000422176.1	769	SpliceAI=A|CAST|0.00|0.29|0.00|0.32|0|-38|3|0	0.32	splice_region_variant&synonymous_variant;upstream_gene_variant;intron_variant	exon (NM_001284212, exon 9 of 28)
chr7:30576631:T:C:rs1141114	7	30576631	ENST00000584108.5	30564144	GARS-DT	0.64016	0.565036	-0.0230341	-58.0157	-467.718	0.625343	0.514265	-0.0221049	-33.5633	-168.303	0.417955	0.430453	-0.0247453	-38.6449	-242.898	0.147059	0.155023	-0.0182478	-13.4838	-37.3606	TRUE	TRUE	TRUE	NA	NA	.		non_coding_transcript_exon_variant	non-coding (NR_038889, exon 2 of 7)
chr12:6330843:T:C:rs1800693	12	6330843	ENST00000536717.5	6329081	TNFRSF1A	0.416476	0.564577	0.00480057	57.9616	-467.13	0.412626	0.535128	0.00485731	34.9972	-178.455	0.37606	0.421864	0.00459944	37.9721	-236.481	0.367647	0.145523	0.0122055	12.9913	-34.9511	TRUE	TRUE	TRUE	NA	NA	SpliceAI=C|TNFRSF1A|0.00|0.00|0.18|0.00|0|40|0|10	0.18	downstream_gene_variant;intron_variant	intron (NR_144351, intron 5 of 8)
chr19:54218340:T:C:rs58414108	19	54218340	ENST00000436504.2	54218595	LILRB3	0.127956	0.561441	0.00893713	57.5933	-463.127	0.12763	0.575736	0.0595956	37.9983	-199.59	0.201247	0.454159	0.0532528	40.5475	-261.122	0.344608	0.163856	0.0681505	13.9356	-39.6236	TRUE	TRUE	TRUE	NA	NA	.		upstream_gene_variant;downstream_gene_variant;intron_variant	intron (NM_001081450, intron 11 of 12).3
chr19:54218381:T:C:rs1132610	19	54218381	ENST00000436504.2	54218595	LILRB3	0.127956	0.561441	0.00893713	57.5933	-463.127	0.12763	0.575736	0.0595956	37.9983	-199.59	0.200998	0.453956	0.0532765	40.5309	-260.963	0.343627	0.16508	0.0686683	13.9979	-39.9392	TRUE	TRUE	TRUE	NA	NA	.		missense_variant;upstream_gene_variant;downstream_gene_variant;intron_variant;non_coding_transcript_exon_variant	non-coding (NR_135493, exon 11 of 13)
chr19:54218725:T:C:rs3852891	19	54218725	ENST00000436504.2	54218595	LILRB3	0.127956	0.561441	0.00893713	57.5933	-463.127	0.12763	0.575736	0.0595956	37.9983	-199.59	0.197506	0.466902	0.0543463	41.6009	-271.248	0.340686	0.160604	0.0677444	13.7699	-38.7879	TRUE	TRUE	TRUE	NA	NA	.		upstream_gene_variant;downstream_gene_variant;intron_variant	intron (NR_135495, intron 9 of 12).4
chr19:54218726:G:A:rs3852892	19	54218726	ENST00000436504.2	54218595	LILRB3	0.127956	0.561441	0.00893713	57.5933	-463.127	0.12763	0.575736	0.0595956	37.9983	-199.59	0.197506	0.466902	0.0543463	41.6009	-271.248	0.340686	0.160604	0.0677444	13.7699	-38.7879	TRUE	TRUE	TRUE	NA	NA	.		upstream_gene_variant;downstream_gene_variant;intron_variant	intron (NR_135495, intron 9 of 12).4
chr19:54219042:T:C:rs76887317	19	54219042	ENST00000436504.2	54218595	LILRB3	0.127956	0.561441	0.00893713	57.5933	-463.127	0.12763	0.575736	0.0595956	37.9983	-199.59	0.198254	0.467915	0.0543528	41.6857	-272.063	0.342157	0.164165	0.0684226	13.9514	-39.7032	TRUE	TRUE	TRUE	NA	NA	.		intron_variant;non_coding_transcript_exon_variant	intron (NR_135493, intron 8 of 12)
chr19:54219249:G:C:rs78889379	19	54219249	ENST00000436504.2	54218595	LILRB3	0.127956	0.561441	0.00893713	57.5933	-463.127	0.12763	0.575736	0.0595956	37.9983	-199.59	0.184289	0.463211	0.0545961	41.2934	-268.29	0.304902	0.154156	0.0693394	13.4392	-37.1396	TRUE	TRUE	TRUE	NA	NA	.		splice_region_variant&intron_variant;non_coding_transcript_exon_variant	intron (NR_135495, intron 7 of 12).4
chr6:33061355:C:T:rs116520501	6	33061355	ENST00000479107.1	33065007	HLA-DPA1	0.0272693	0.560987	0.038285	57.5402	-462.549	0.0301921	0.577876	0.0125535	38.1653	-200.759	0.0910224	0.737852	0.0124017	74.5769	-575.24	0.15	0.110075	0.00802606	11.0715	-26.1759	TRUE	TRUE	TRUE	NA	NA	.		downstream_gene_variant;intergenic_region	Intergenic
chr6:33062299:G:C:rs79541122	6	33062299	ENST00000479107.1	33065007	HLA-DPA1	0.0272693	0.560987	0.038285	57.5402	-462.549	0.0297347	0.592298	0.0129967	39.316	-208.796	0.0910224	0.737852	0.0124017	74.5769	-575.24	0.15	0.110075	0.00802606	11.0715	-26.1759	TRUE	TRUE	TRUE	NA	NA	.		downstream_gene_variant;intergenic_region	Intergenic
chr6:33062595:CTTTG:C:rs147455677	6	33062595	ENST00000479107.1	33065007	HLA-DPA1	0.0272693	0.560987	0.038285	57.5402	-462.549	0.0297347	0.592298	0.0129967	39.316	-208.796	0.0950125	0.709716	0.011973	69.5064	-531.6	0.158824	0.106884	0.00766829	10.8903	-25.4016	TRUE	TRUE	TRUE	NA	NA	.		downstream_gene_variant;intergenic_region	Intergenic
chr6:33063295:GAACA:G:rs142544441	6	33063295	ENST00000479107.1	33065007	HLA-DPA1	0.0272693	0.560987	0.038285	57.5402	-462.549	0.0297347	0.592298	0.0129967	39.316	-208.796	0.0910224	0.737852	0.0124017	74.5769	-575.24	0.15	0.110075	0.00802606	11.0715	-26.1759	TRUE	TRUE	TRUE	NA	NA	.		downstream_gene_variant;intergenic_region	Intergenic
chr6:33064010:A:C:rs79786719	6	33064010	ENST00000479107.1	33065007	HLA-DPA1	0.0272693	0.560987	0.038285	57.5402	-462.549	0.0297347	0.592298	0.0129967	39.316	-208.796	0.0910224	0.737852	0.0124017	74.5769	-575.24	0.15	0.110075	0.00802606	11.0715	-26.1759	TRUE	TRUE	TRUE	NA	NA	.		downstream_gene_variant;intergenic_region	TTS (NM_033554).8
chr6:33064505:T:C:rs75135538	6	33064505	ENST00000479107.1	33065007	HLA-DPA1	0.0272693	0.560987	0.038285	57.5402	-462.549	0.0297347	0.592298	0.0129967	39.316	-208.796	0.0910224	0.737852	0.0124017	74.5769	-575.24	0.15	0.110075	0.00802606	11.0715	-26.1759	TRUE	TRUE	TRUE	NA	NA	.		downstream_gene_variant;intergenic_region	TTS (NM_033554).8
chr6:33064529:C:T:rs73397922	6	33064529	ENST00000479107.1	33065007	HLA-DPA1	0.0272693	0.560987	0.038285	57.5402	-462.549	0.0297347	0.592298	0.0129967	39.316	-208.796	0.0910224	0.737852	0.0124017	74.5769	-575.24	0.15	0.110075	0.00802606	11.0715	-26.1759	TRUE	TRUE	TRUE	NA	NA	.		downstream_gene_variant;intergenic_region	TTS (NM_033554).8
chr6:33065422:T:C:rs77403406	6	33065422	ENST00000479107.1	33065007	HLA-DPA1	0.0272693	0.560987	0.038285	57.5402	-462.549	0.0297347	0.592298	0.0129967	39.316	-208.796	0.0910224	0.737852	0.0124017	74.5769	-575.24	0.15	0.110075	0.00802606	11.0715	-26.1759	TRUE	TRUE	TRUE	NA	NA	SpliceAI=C|HLA-DPA1|0.00|0.00|0.00|0.00|-33|-45|-31|6	0	downstream_gene_variant;intron_variant	intron (NM_001242524, intron 5 of 5).8
chr6:33067839:G:A:rs73400039	6	33067839	ENST00000479107.1	33065007	HLA-DPA1	0.0272693	0.560987	0.038285	57.5402	-462.549	0.0297347	0.592298	0.0129967	39.316	-208.796	0.0907731	0.734317	0.0123805	73.9016	-569.507	0.15	0.110075	0.00802606	11.0715	-26.1759	TRUE	TRUE	TRUE	NA	NA	SpliceAI=A|HLA-DPA1|0.00|0.00|0.00|0.00|-13|43|5|43	0	downstream_gene_variant;intron_variant	intron (NM_001242524, intron 5 of 5).8
chr6:33067889:G:T:rs201379120	6	33067889	ENST00000479107.1	33065007	HLA-DPA1	0.0272693	0.560987	0.038285	57.5402	-462.549	0.0292772	0.580866	0.0129625	38.4001	-202.402	0.0907731	0.736571	0.0123989	74.3309	-573.154	0.15	0.110075	0.00802606	11.0715	-26.1759	TRUE	TRUE	TRUE	NA	NA	SpliceAI=T|HLA-DPA1|0.00|0.00|0.00|0.00|-19|38|39|38	0	downstream_gene_variant;intron_variant	intron (NM_001242524, intron 5 of 5).8
chr6:33067994:T:C:rs1054025	6	33067994	ENST00000479107.1	33065007	HLA-DPA1	0.0272693	0.560987	0.038285	57.5402	-462.549	0.0297347	0.592298	0.0129967	39.316	-208.796	0.0910224	0.737852	0.0124017	74.5769	-575.24	0.15	0.110075	0.00802606	11.0715	-26.1759	TRUE	TRUE	TRUE	NA	NA	SpliceAI=C|HLA-DPA1|0.00|0.00|0.00|0.00|8|-2|0|-2	0	downstream_gene_variant;intron_variant	intron (NM_001242524, intron 5 of 5).8
chr6:33068541:T:C:rs79015944	6	33068541	ENST00000479107.1	33065007	HLA-DPA1	0.0272693	0.560987	0.038285	57.5402	-462.549	0.0297347	0.592298	0.0129967	39.316	-208.796	0.0910224	0.737852	0.0124017	74.5769	-575.24	0.15	0.110075	0.00802606	11.0715	-26.1759	TRUE	TRUE	TRUE	NA	NA	SpliceAI=C|HLA-DPA1|0.00|0.00|0.00|0.00|-1|-4|5|32	0	downstream_gene_variant;intron_variant	intron (NM_001242524, intron 5 of 5).8
chr6:33069834:C:T:rs1062481	6	33069834	ENST00000479107.1	33065007	HLA-DPA1	0.0272693	0.560987	0.038285	57.5402	-462.549	0.0297347	0.592298	0.0129967	39.316	-208.796	0.0942643	0.703341	0.0119388	68.446	-522.3	0.158333	0.10579	0.00762912	10.8278	-25.1368	TRUE	TRUE	TRUE	NA	NA	SpliceAI=T|HLA-DPA1|0.00|0.00|0.00|0.00|17|-26|-4|28	0	synonymous_variant	exon (NM_033554, exon 2 of 5).8
chr10:100980514:T:C:rs67692077	10	100980514	ENST00000318325.6	100977821	MRPL43	0.214912	0.559696	0.0614384	57.3897	-460.911	0.210887	0.585877	0.0286308	38.798	-205.183	0.287781	0.549623	0.0271802	49.1064	-343.505	0.369608	0.350221	0.0119625	23.1113	-93.6572	TRUE	TRUE	TRUE	ENSP00000315364.2	215	SpliceAI=C|SEMA4G|0.00|0.00|0.00|0.00|31|-3|-11|-15	0	downstream_gene_variant;intron_variant	TTS (NM_176794)
chr10:100983006:C:A:rs12571302	10	100983006	ENST00000318325.6	100977821	MRPL43	0.214912	0.559696	0.0614384	57.3897	-460.911	0.210887	0.585877	0.0286308	38.798	-205.183	0.287531	0.550012	0.0271855	49.1449	-343.875	0.369608	0.350839	0.0119714	23.1427	-93.8605	TRUE	TRUE	TRUE	ENSP00000315364.2	215	SpliceAI=A|SEMA4G|0.00|0.00|0.00|0.00|-26|43|4|-21	0	upstream_gene_variant;downstream_gene_variant;intron_variant	intron (NM_176793, intron 4 of 4)
chr6:3009710:A:G:rs2518581	6	3009710	ENST00000380454.8	3000002	NQO2	0.735889	0.559079	-0.0542887	-57.3178	-460.129	0.763495	0.543069	-0.101112	-35.5609	-182.439	0.796758	0.353031	-0.0960074	-32.8366	-188.241	0.87598	0.0330499	-0.0565559	-5.81995	-8.09648	TRUE	TRUE	TRUE	ENSP00000369821.4	193	SpliceAI=G|NQO2|0.00|0.00|0.00|0.00|-11|23|-35|-7	0	intron_variant	intron (NM_001318940, intron 2 of 6)
chr20:62926554:C:T:rs62200158	20	62926554	ENST00000354665.8	62905005	DIDO1	0.208619	0.556334	-0.110479	-56.9999	-456.667	0.211345	0.631927	-0.205249	-42.7403	-232.436	0.188778	0.55504	-0.202069	-49.6473	-348.689	0.157843	0.692718	-0.387382	-47.2658	-252.542	TRUE	TRUE	TRUE	ENSP00000346692.4	562	.		upstream_gene_variant;intron_variant	promoter-TSS (NM_001193369)
chr10:102390385:G:C:rs7076748	10	102390385	ENST00000428099.6	102394110	NFKB2	0.28585	0.555959	-0.0319686	-56.9566	-456.196	0.301464	0.566802	-0.0192798	-37.3115	-194.771	0.359352	0.54869	-0.0303785	-49.0139	-342.618	0.512255	0.26604	-0.0103436	-18.9528	-67.6081	TRUE	TRUE	TRUE	ENSP00000410256.1	899	.		upstream_gene_variant;intergenic_region	Intergenic
chr10:102390986:C:A:rs1538081	10	102390986	ENST00000428099.6	102394110	NFKB2	0.28585	0.555959	-0.0319686	-56.9566	-456.196	0.301464	0.566802	-0.0192798	-37.3115	-194.771	0.358105	0.548852	-0.0303676	-49.03	-342.772	0.510294	0.266183	-0.0103165	-18.9598	-67.65	TRUE	TRUE	TRUE	ENSP00000410256.1	899	.		upstream_gene_variant;intergenic_region	Intergenic
chr10:102392055:A:C:rs28881790	10	102392055	ENST00000428099.6	102394110	NFKB2	0.28585	0.555959	-0.0319686	-56.9566	-456.196	0.301464	0.566802	-0.0192798	-37.3115	-194.771	0.361596	0.546646	-0.0303188	-48.8121	-340.682	0.514216	0.260907	-0.0102026	-18.7038	-66.1153	TRUE	TRUE	TRUE	ENSP00000410256.1	899	.		upstream_gene_variant;intergenic_region	Intergenic
chr10:102393245:TAATCCAA:T:rs59162349	10	102393245	ENST00000428099.6	102394110	NFKB2	0.28585	0.555959	-0.0319686	-56.9566	-456.196	0.301464	0.566802	-0.0192798	-37.3115	-194.771	0.376309	0.501257	-0.028804	-44.5641	-299.797	0.542647	0.213601	-0.00932171	-16.4065	-52.81	TRUE	TRUE	TRUE	ENSP00000410256.1	899	.		upstream_gene_variant;intergenic_region	promoter-TSS (NM_001322935)
chr6:33061371:T:C:rs9885608	6	33061371	ENST00000437811.1	33067660	HLA-DPA1	0.197941	0.555799	-0.00707669	-56.9381	-455.995	0.183898	0.506181	-0.0105565	-33.0248	-164.486	0.36384	0.430991	-0.0086247	-38.6872	-243.303	0.597059	0.467167	-0.082637	-29.4766	-135.933	TRUE	TRUE	TRUE	ENSP00000405500.1	128	.		downstream_gene_variant;intergenic_region	Intergenic
chr5:172933727:A:G:rs6869956	5	172933727	ENST00000523215.1	172933662	ERGIC1	0.727689	0.555643	0.0252891	56.9201	-455.798	0.717749	0.597706	0.0194801	39.7597	-211.883	0.671322	0.454169	0.0151022	40.5483	-261.131	0.62598	0.0276076	0.00425856	5.30433	-6.85295	TRUE	TRUE	TRUE	NA	NA	SpliceAI=G|ERGIC1|0.02|0.00|0.00|0.00|-49|9|-49|-26	0.02	intron_variant	intron (NM_001031711, intron 8 of 9)
chr16:89562462:C:G:rs885268	16	89562462	ENST00000567815.5	89560681	RPL13	0.183829	0.554637	-0.0612562	-56.8042	-454.537	0.18527	0.309481	-0.0378716	-21.8373	-86.9163	0.179551	0.284	-0.0383401	-27.996	-144.742	0.17549	0.3431	-0.109116	-22.7509	-91.3302	TRUE	TRUE	TRUE	ENSP00000455009.1	211	SpliceAI=G|RPL13|0.00|0.00|0.03|0.00|41|-44|-17|11	0.03	downstream_gene_variant;intron_variant	TTS (NR_002450)
chr16:89563804:T:A:rs12709088	16	89563804	ENST00000567815.5	89560681	RPL13	0.183829	0.554637	-0.0612562	-56.8042	-454.537	0.186185	0.312637	-0.0379062	-21.9988	-87.9771	0.196758	0.309461	-0.0387882	-29.7579	-160.281	0.211275	0.4093	-0.109282	-26.2044	-113.988	TRUE	TRUE	TRUE	ENSP00000455009.1	211	SpliceAI=A|RPL13|0.00|0.00|0.00|0.00|-34|50|1|-45	0	3_prime_UTR_variant;downstream_gene_variant	3' UTR (NM_033251, exon 5 of 5)
chr16:53425833:G:A:rs1978337	16	53425833	ENST00000562837.1	53466774	RBL2	0.491419	0.553995	-0.00624494	-56.7305	-453.733	0.487649	0.59672	-0.0368551	-39.6783	-211.317	0.618204	0.500418	-0.0322244	-44.4894	-299.077	0.767647	0.388879	-0.0272602	-25.112	-106.744	TRUE	TRUE	TRUE	NA	NA	.		intergenic_region	Intergenic
chr8:56055592:T:C:rs76980533	8	56055592	ENST00000521262.5	56073054	RPS20	0.0402365	0.553938	0.0107603	56.7239	-453.661	0.0448307	0.664234	0.104371	45.8789	-253.671	0.12793	0.92609	0.121328	157.35	-1116.89	0.239706	0.681256	0.0594885	46.0226	-244.806	TRUE	TRUE	TRUE	ENSP00000427788.1	119	.		intergenic_region	Intergenic
chr8:56056302:G:C:rs7000518	8	56056302	ENST00000521262.5	56073054	RPS20	0.0402365	0.553938	0.0107603	56.7239	-453.661	0.0448307	0.664234	0.104371	45.8789	-253.671	0.12793	0.92609	0.121328	157.35	-1116.89	0.239706	0.681256	0.0594885	46.0226	-244.806	TRUE	TRUE	TRUE	ENSP00000427788.1	119	.		intergenic_region	Intergenic
chr8:56057235:T:C:rs111332774	8	56057235	ENST00000521262.5	56073054	RPS20	0.0402365	0.553938	0.0107603	56.7239	-453.661	0.0448307	0.664234	0.104371	45.8789	-253.671	0.127681	0.924806	0.121265	155.893	-1109.53	0.238725	0.680362	0.0595941	45.928	-244.215	TRUE	TRUE	TRUE	ENSP00000427788.1	119	.		intergenic_region	Intergenic
chr8:56059082:C:T:rs112761783	8	56059082	ENST00000521262.5	56073054	RPS20	0.0402365	0.553938	0.0107603	56.7239	-453.661	0.0448307	0.664234	0.104371	45.8789	-253.671	0.132668	0.884792	0.11737	123.189	-927.033	0.245588	0.660956	0.0582683	43.9536	-231.759	TRUE	TRUE	TRUE	ENSP00000427788.1	119	.		intergenic_region	Intergenic
chr8:56067336:A:G:rs74721507	8	56067336	ENST00000521262.5	56073054	RPS20	0.0402365	0.553938	0.0107603	56.7239	-453.661	0.0443733	0.656399	0.104259	45.0845	-248.34	0.12793	0.92609	0.121328	157.35	-1116.89	0.239706	0.681256	0.0594885	46.0226	-244.806	TRUE	TRUE	TRUE	ENSP00000427788.1	119	.		3_prime_UTR_variant	TTS (NM_001146227)
chr8:56069249:A:ATTTAT:rs141681946	8	56069249	ENST00000521262.5	56073054	RPS20	0.0402365	0.553938	0.0107603	56.7239	-453.661	0.0448307	0.664234	0.104371	45.8789	-253.671	0.127681	0.922242	0.121229	153.088	-1095.19	0.237255	0.67771	0.0599763	45.6494	-242.469	TRUE	TRUE	TRUE	ENSP00000427788.1	119	.		downstream_gene_variant;intron_variant	intron (NM_001146227, intron 5 of 5)
chr8:56070538:C:T:rs9942765	8	56070538	ENST00000521262.5	56073054	RPS20	0.0402365	0.553938	0.0107603	56.7239	-453.661	0.0448307	0.664234	0.104371	45.8789	-253.671	0.12793	0.921983	0.120727	152.813	-1093.77	0.239706	0.681256	0.0594885	46.0226	-244.806	TRUE	TRUE	TRUE	ENSP00000427788.1	119	.		upstream_gene_variant;downstream_gene_variant;intron_variant	intron (NM_001146227, intron 4 of 5)
chr8:56074324:G:C:rs79460063	8	56074324	ENST00000521262.5	56073054	RPS20	0.0402365	0.553938	0.0107603	56.7239	-453.661	0.0448307	0.664234	0.104371	45.8789	-253.671	0.12793	0.92609	0.121328	157.35	-1116.89	0.240686	0.682499	0.0595651	46.1546	-245.632	TRUE	TRUE	TRUE	ENSP00000427788.1	119	SpliceAI=C|RPS20|0.00|0.00|0.02|0.00|-10|-47|-10|-47	0.02	upstream_gene_variant;intron_variant	promoter-TSS (NR_002437)
chr8:56074746:C:G:rs16920311	8	56074746	ENST00000521262.5	56073054	RPS20	0.0402365	0.553938	0.0107603	56.7239	-453.661	0.0448307	0.664234	0.104371	45.8789	-253.671	0.127681	0.924048	0.121202	155.05	-1105.24	0.240196	0.68194	0.0595297	46.0952	-245.26	TRUE	TRUE	TRUE	ENSP00000427788.1	119	.		upstream_gene_variant;non_coding_transcript_exon_variant	promoter-TSS (NM_001146227)
chr8:56074895:C:T:rs16920312	8	56074895	ENST00000521262.5	56073054	RPS20	0.0402365	0.553938	0.0107603	56.7239	-453.661	0.0448307	0.664234	0.104371	45.8789	-253.671	0.12793	0.92609	0.121328	157.35	-1116.89	0.240686	0.682499	0.0595651	46.1546	-245.632	TRUE	TRUE	TRUE	ENSP00000427788.1	119	.		upstream_gene_variant;intron_variant	promoter-TSS (NM_001146227)
chr2:201150391:T:G:rs7585993	2	201150391	ENST00000440180.5	201129503	CFLAR	0.197941	0.5538	-0.00380362	-56.7081	-453.489	0.201738	0.637859	-0.0204928	-43.2907	-236.191	0.289277	0.639121	-0.0221372	-59.1568	-438.397	0.425	0.516692	-0.0612609	-32.5492	-156.662	TRUE	TRUE	TRUE	ENSP00000406775.1	221	SpliceAI=G|CFLAR|0.00|0.00|0.00|0.00|-39|3|35|-2	0	intron_variant	intron (NR_147244, intron 8 of 10)
chr8:22625286:A:G:rs876714	8	22625286	ENST00000520489.5	22620436	BIN3	0.427155	0.553505	0.050207	56.6743	-453.12	0.42269	0.511688	0.0255212	33.3906	-167.08	0.440648	0.294208	0.0173237	28.7	-150.905	0.485294	0.0670857	0.0124887	8.44172	-15.9442	TRUE	TRUE	TRUE	NA	NA	SpliceAI=G|BIN3|0.00|0.00|0.00|0.00|34|-15|19|-5	0	3_prime_UTR_variant;downstream_gene_variant;intron_variant	intron (NM_018688, intron 6 of 8)
chr1:167434841:G:A:rs3108156	1	167434841	ENST00000483825.5	167430640	CD247	0.891304	0.550084	-0.0271677	-56.2836	-448.861	0.8957	0.587796	-0.0141921	-38.9519	-206.257	0.851372	0.587269	-0.0115841	-53.0247	-380.897	0.782843	0.343694	-0.0107026	-22.7808	-91.5232	TRUE	TRUE	TRUE	NA	NA	SpliceAI=A|CD247|0.00|0.24|0.00|0.02|-35|17|34|-50	0.24	intron_variant	intron (NM_198053, intron 5 of 7)
chr16:53433810:A:G:rs6499617	16	53433810	ENST00000562850.1	53464291	RBL2	0.491991	0.548911	-0.00417107	-56.1505	-447.409	0.489478	0.611284	-0.029245	-40.905	-219.821	0.622943	0.44139	-0.0259733	-39.5139	-251.21	0.783333	0.69702	-0.0700335	-47.7477	-255.52	TRUE	TRUE	TRUE	NA	NA	.		upstream_gene_variant;intergenic_region	promoter-TSS (NM_005611)
chr16:53437445:T:G:rs1074182	16	53437445	ENST00000562850.1	53464291	RBL2	0.491991	0.548911	-0.00417107	-56.1505	-447.409	0.489478	0.611284	-0.029245	-40.905	-219.821	0.617955	0.43352	-0.0255374	-38.8872	-245.213	0.769118	0.672232	-0.066896	-45.0831	-238.908	TRUE	TRUE	TRUE	NA	NA	SpliceAI=G|RBL2|0.00|0.00|0.00|0.00|1|42|42|-16	0	intron_variant	intron (NM_001323611, intron 1 of 21)
chr4:13606458:T:TA:rs34136405	4	13606458	ENST00000482713.1	13613506	BOD1L1	0.633295	0.54808	0.015031	56.0564	-446.382	0.637694	0.537529	0.013439	35.1666	-179.652	0.448628	0.410639	0.0162212	37.1051	-228.236	0.204902	0.17363	0.00293494	14.4298	-42.1544	TRUE	TRUE	TRUE	ENSP00000420541.1	93	SpliceAI=TA|BOD1L1|0.00|0.00|0.00|0.00|-13|5|29|28	0	intron_variant	intron (NM_148894, intron 9 of 25)
chr11:119078621:C:T:rs1177562	11	119078621	ENST00000622309.4	119067823	VPS11	0.412471	0.545921	-0.0256052	-55.8126	-443.722	0.419488	0.580473	-0.0145674	-38.3692	-202.186	0.372818	0.416448	-0.0151092	-37.5521	-232.483	0.347059	0.274725	-0.0167529	-19.3747	-70.1574	TRUE	TRUE	TRUE	NA	NA	.		synonymous_variant;non_coding_transcript_exon_variant	exon (NM_001290185, exon 12 of 16)
chr12:113818201:G:A:rs7977045	12	113818201	ENST00000545145.6	113816742	RBM19	0.401983	0.545795	0.0798569	55.7985	-443.568	0.396615	0.540559	0.058872	35.3816	-181.172	0.433666	0.441575	0.053852	39.5288	-251.352	0.459314	0.124461	0.031796	11.8691	-29.6977	TRUE	TRUE	TRUE	ENSP00000442053.2	960	SpliceAI=A|RBM19|0.05|0.04|0.00|0.00|-15|9|-15|9	0.05	downstream_gene_variant;intron_variant	intron (NM_001146699, intron 24 of 24)
chr22:20700300:T:C:rs853295	22	20700300	ENST00000360806.9	21473059	PI4KAP2	0.477498	0.545629	0.0816521	55.7798	-443.364	0.483074	0.563857	0.105956	37.0887	-193.205	0.610973	0.385772	0.0911308	35.2285	-210.514	0.789216	0.110743	0.0533032	11.1092	-26.3383	TRUE	TRUE	TRUE	NA	NA	.		upstream_gene_variant;downstream_gene_variant;intergenic_region	promoter-TSS (NR_026815)
chr4:10077132:C:T:rs73212828	4	10077132	ENST00000515743.5	10075149	WDR1	0.235889	0.544336	-0.00395687	-55.6345	-441.777	0.250686	0.545918	-0.00218494	-35.7657	-183.885	0.134414	0.282188	-0.00202089	-27.8713	-143.658	0.0431373	0.0217934	-0.00286917	-4.69876	-5.52322	TRUE	TRUE	TRUE	NA	NA	SpliceAI=T|WDR1|0.00|0.05|0.00|0.00|7|50|-3|-46	0.05	downstream_gene_variant;intron_variant	intron (NM_005112, intron 11 of 11)
chr17:7251215:G:A:rs414206	17	7251215	ENST00000574322.6	7243591	CTDNEP1	0.624142	0.543408	0.0899765	55.5307	-440.643	0.617566	0.687936	0.116376	48.4309	-270.593	0.7202	0.444151	0.0936684	39.7356	-253.334	0.870588	0.209888	0.069212	16.225	-51.7985	TRUE	TRUE	TRUE	ENSP00000460683.1	244	SpliceAI=A|CTDNEP1|0.00|0.00|0.00|0.01|-12|-3|47|-30,A|RP1-4G17.5|0.00|0.00|0.00|0.01|-12|24|-30|-20	0.01	synonymous_variant;upstream_gene_variant	promoter-TSS (NM_015362)
chr17:7258292:G:T:rs2654183	17	7258292	ENST00000570828.5	7243591	CTDNEP1	0.624523	0.54282	-0.0379147	-55.4649	-439.925	0.618024	0.36888	-0.0360524	-24.9378	-107.736	0.720449	0.196018	-0.0288134	-21.9492	-94.9759	0.870588	0.0825338	-0.0292291	-9.44186	-19.5737	TRUE	TRUE	TRUE	ENSP00000460527.1	208	SpliceAI=T|RP1-4G17.5|0.00|0.00|0.00|0.00|-2|-11|32|5,T|ELP5|0.00|0.00|0.00|0.00|12|1|-2|-23	0	downstream_gene_variant;intron_variant	intron (NM_203413, intron 6 of 6)
chr11:502217:C:T:rs7944548	11	502217	ENST00000397604.7	494515	RNH1	0.309497	0.542588	0.0621198	55.439	-439.642	0.308783	0.583906	0.0648648	38.6408	-204.085	0.339152	0.531939	0.0609578	47.3885	-327.004	0.377941	0.0860557	0.0305379	9.65977	-20.4082	TRUE	TRUE	TRUE	ENSP00000380729.3	461	SpliceAI=T|RNH1|0.03|0.10|0.00|0.00|-36|32|50|41	0.1	5_prime_UTR_variant;upstream_gene_variant;intron_variant	5' UTR (NM_002939, exon 3 of 11).2
chr6:2841322:C:T:rs316346	6	2841322	ENST00000476896.5	2836108	SERPINB1	0.566934	0.540561	-0.00568113	-55.2131	-437.173	0.567246	0.52875	-0.0177783	-34.5518	-175.304	0.594763	0.490207	-0.0141078	-43.5899	-290.406	0.539706	0.373374	-0.028319	-24.2999	-101.401	TRUE	TRUE	TRUE	NA	NA	SpliceAI=T|SERPINB1|0.00|0.00|0.00|0.05|-2|0|41|0	0.05	5_prime_UTR_variant;intron_variant	intron (NR_073112, intron 1 of 6)
chr3:39407646:T:C:rs1803893	3	39407646	ENST00000458478.5	39406733	RPSA	0.5164	0.539527	0.00427135	55.0983	-435.918	0.505489	0.469684	0.00552283	30.6978	-147.996	0.514713	0.450675	0.00418112	40.2634	-258.395	0.530882	0.507167	0.00660966	31.9347	-152.517	TRUE	TRUE	TRUE	ENSP00000410848.1	263	SpliceAI=C|RPSA|0.00|0.00|0.00|0.00|-43|18|-12|-5	0	5_prime_UTR_variant;upstream_gene_variant	promoter-TSS (NR_002325)
chr3:11808333:A:C:rs9876026	3	11808333	ENST00000455809.5	11790442	TAMM41	0.429825	0.535557	0.12646	54.6601	-431.128	0.413083	0.18582	0.0610905	15.5832	-48.7446	0.582793	0.0914153	0.0501622	14.1	-42.3568	0.803922	0.0214927	0.0323586	4.66552	-5.45434	TRUE	TRUE	TRUE	ENSP00000398596.1	337	SpliceAI=C|TAMM41|0.00|0.00|0.01|0.92|-30|25|-30|2	0.92	splice_donor_variant&intron_variant;downstream_gene_variant;intron_variant;non_coding_transcript_exon_variant	intron (NR_135610, intron 9 of 10)
chr6:31587615:C:A:rs2256974	6	31587615	ENST00000396101.7	31587300	LST1	0.163043	0.533565	-0.00591141	-54.4417	-428.739	0.167887	0.538637	-0.0126607	-35.245	-180.207	0.262594	0.57433	-0.0110598	-51.6342	-367.675	0.380392	0.444365	-0.0145567	-28.1522	-127.019	TRUE	TRUE	TRUE	ENSP00000379408.3	44	SpliceAI=A|LST1|0.00|0.34|0.00|0.00|-34|26|31|-26	0.34	downstream_gene_variant;intron_variant	intron (NR_029462, intron 2 of 2)
chr15:90233143:T:C:rs9744242	15	90233143	ENST00000612800.1	90230246	CIB1	0.485889	0.533086	0.0436546	54.3893	-428.166	0.483532	0.471913	0.0419546	30.8354	-148.97	0.470823	0.484133	0.0263475	43.0633	-285.33	0.413235	0.151194	0.0624332	13.2862	-36.3864	TRUE	TRUE	TRUE	ENSP00000479860.1	231	SpliceAI=C|CIB1|0.00|0.00|0.14|0.00|11|-29|0|30	0.14	upstream_gene_variant;downstream_gene_variant;intron_variant	intron (NM_001277764, intron 2 of 6)
chr6:159679270:A:G:rs7855	6	159679270	ENST00000546260.5	159679064	SOD2	0.0497712	0.532193	-0.120128	-54.2919	-427.1	0.0594694	0.617724	-0.133424	-41.4648	-223.682	0.0311721	0.348783	-0.149122	-32.5318	-185.434	0.00833333	0.0514444	-0.0794421	-7.33119	-12.3164	TRUE	TRUE	TRUE	ENSP00000440131.1	141	SpliceAI=G|SOD2|0.12|0.00|0.01|0.00|28|-16|-31|2	0.12	3_prime_UTR_variant	3' UTR (NM_000636, exon 5 of 5)
chr8:11841899:T:G:rs11250169	8	11841899	ENST00000353047.11	11842524	CTSB	0.519069	0.53179	0.0653356	54.2479	-426.618	0.501372	0.567614	0.0557069	37.3733	-195.205	0.514963	0.245063	0.0509062	25.3266	-122.011	0.542647	0.141894	0.023217	12.8011	-34.0375	TRUE	TRUE	TRUE	ENSP00000345672.5	339	.		downstream_gene_variant;intergenic_region	TTS (NM_147782)
chr5:179977375:G:A:rs27017	5	179977375	ENST00000523487.1	179976774	RNF130	0.560831	0.530951	-0.00416446	-54.1567	-425.62	0.571363	0.64239	-0.0143947	-43.7185	-239.102	0.715711	0.487761	-0.0119841	-43.3771	-288.355	0.863725	0.267986	-0.0205401	-19.0473	-68.1767	TRUE	TRUE	TRUE	NA	NA	SpliceAI=A|RNF130|0.00|0.16|0.00|0.00|-12|10|45|-42	0.16	intron_variant	intron (NM_001280801, intron 5 of 7)
chr19:41383524:A:T:rs7259900	19	41383524	ENST00000546362.5	41378468	TMEM91	0.600305	0.530304	-0.0153439	-54.0863	-424.85	0.596066	0.561113	-0.0476801	-36.8825	-191.755	0.709975	0.369778	-0.0398183	-34.05	-199.49	0.858824	0.0775351	-0.0580627	-9.12664	-18.3938	TRUE	TRUE	TRUE	ENSP00000441729.1	87	SpliceAI=T|TMEM91|0.01|0.00|0.00|0.00|37|29|37|-3,T|CTC-435M10.3|0.00|0.00|0.00|0.00|37|26|37|-10	0.01	downstream_gene_variant;intron_variant	intron (NM_001098824, intron 3 of 3)
chr1:156236330:G:A:rs1052067	1	156236330	ENST00000368277.3	156213007	PMF1	0.266018	0.530048	-0.0470726	-54.0586	-424.547	0.270357	0.53201	-0.0528479	-34.7786	-176.909	0.220698	0.524443	-0.0534921	-46.6812	-320.197	0.143137	0.276647	-0.0683394	-19.4682	-70.7256	TRUE	TRUE	TRUE	ENSP00000357260.3	205	SpliceAI=A|PMF1|0.11|0.02|0.00|0.00|19|-42|-6|19,A|PMF1-BGLAP|0.11|0.02|0.00|0.00|19|-42|-6|19	0.11	missense_variant;intron_variant	exon (NM_001199662, exon 4 of 7)
chr22:42821143:G:C:rs5758955	22	42821143	ENST00000263245.10	42796502	ARFGAP3	0.567315	0.528853	0.0211101	53.9291	-423.128	0.559927	0.51001	0.0592222	33.2787	-166.286	0.704489	0.431847	0.0647865	38.7548	-243.949	0.87598	0.519917	0.0868741	32.7602	-158.083	TRUE	TRUE	TRUE	ENSP00000263245.5	516	SpliceAI=C|ARFGAP3|0.00|0.02|0.00|0.00|14|-11|3|-12	0.02	intron_variant	intron (NM_014570, intron 9 of 15)
chr16:48356601:G:T:rs8053839	16	48356601	ENST00000566719.1	48355686	LONP2	0.54958	0.528136	0.0418202	53.8515	-422.279	0.553522	0.406272	0.0533541	26.9827	-121.868	0.341147	0.284722	0.0563874	28.0457	-145.176	0.1	0.230526	0.0510834	17.2306	-57.4793	TRUE	TRUE	TRUE	NA	NA	SpliceAI=T|LONP2|0.00|0.00|0.00|0.00|7|9|15|-5	0	3_prime_UTR_variant;downstream_gene_variant;intron_variant	intron (NM_001348078, intron 15 of 16)
chr6:31587615:C:A:rs2256974	6	31587615	ENST00000376093.6	31587200	LST1	0.163043	0.526861	-0.00968118	-53.714	-420.773	0.167887	0.509542	-0.0114403	-33.2476	-166.066	0.262594	0.541155	-0.0101716	-48.2749	-335.524	0.380392	0.266034	-0.00392763	-18.9526	-67.6065	TRUE	TRUE	TRUE	ENSP00000365261.2	104	SpliceAI=A|LST1|0.00|0.34|0.00|0.00|-34|26|31|-26	0.34	downstream_gene_variant;intron_variant	intron (NR_029462, intron 2 of 2)
chr1:52352516:G:A:rs7513934	1	52352516	ENST00000371586.6	52350593	CC2D1B	0.493326	0.526648	-0.0587803	-53.691	-420.522	0.494053	0.416289	-0.0492888	-27.5467	-125.805	0.656858	0.321837	-0.0468055	-30.6228	-168.041	0.856863	0.0694213	-0.0565897	-8.59818	-16.4898	TRUE	TRUE	TRUE	ENSP00000360642.2	858	SpliceAI=A|CC2D1B|0.00|0.00|0.00|0.00|-28|-4|19|-23	0	3_prime_UTR_variant	3' UTR (NM_032449, exon 24 of 24)
chr8:101887222:T:C:rs508386	8	101887222	ENST00000220931.11	101686542	NCALD	0.252479	0.526254	-0.188759	-53.6486	-420.057	0.249314	0.357995	-0.125658	-24.3579	-103.779	0.47182	0.144382	-0.0808517	-18.2604	-68.2168	0.725	0.0169596	-0.0325241	-4.13485	-4.41326	TRUE	TRUE	TRUE	ENSP00000220931.6	193	SpliceAI=C|NCALD|0.31|0.00|0.00|0.00|5|-2|-1|43	0.31	5_prime_UTR_variant;intron_variant	5' UTR (NM_001040626, exon 4 of 7)
chr8:1761427:C:G:rs6558532	8	1761427	ENST00000518481.1	1762625	AC100810.1	0.702517	0.52596	-0.0944133	-53.6171	-419.712	0.694419	0.506733	-0.0753235	-33.0613	-164.745	0.639651	0.448368	-0.0700588	-40.0761	-256.599	0.584314	0.213813	-0.0592782	-16.4169	-52.868	TRUE	TRUE	TRUE	NA	NA	.		upstream_gene_variant;downstream_gene_variant;intron_variant	TTS (NR_134302)
chr12:57095865:C:T:rs4559	12	57095865	ENST00000555222.5	57095904	STAT6	0.649504	0.52541	0.0197333	53.5579	-419.064	0.66194	0.484888	0.01962	31.6476	-154.723	0.596758	0.370923	0.019407	34.1337	-200.27	0.509314	0.160574	0.0122709	13.7684	-38.78	TRUE	TRUE	TRUE	NA	NA	SpliceAI=T|STAT6|0.00|0.00|0.00|0.00|-18|-34|33|25	0	3_prime_UTR_variant;downstream_gene_variant;non_coding_transcript_exon_variant	TTS (NM_005967)
chr6:31587615:C:A:rs2256974	6	31587615	ENST00000376096.5	31586217	LST1	0.163043	0.523875	0.0279152	53.3933	-417.261	0.167887	0.750342	0.0515584	56.5493	-322.161	0.262594	0.725522	0.0503901	72.2711	-555.566	0.380392	0.566992	0.0481532	36.0228	-179.977	TRUE	TRUE	TRUE	ENSP00000365264.1	13	SpliceAI=A|LST1|0.00|0.34|0.00|0.00|-34|26|31|-26	0.34	downstream_gene_variant;intron_variant	intron (NR_029462, intron 2 of 2)
chr7:102395949:AC:A:rs28366045	7	102395949	ENST00000496391.5	102363897	PRKRIP1	0.537567	0.523759	-0.0442686	-53.3809	-417.126	0.556267	0.53317	-0.0239699	-34.8598	-177.483	0.435162	0.453428	-0.0246965	-40.4877	-260.549	0.329902	0.183765	-0.0172529	-14.9369	-44.8089	TRUE	TRUE	TRUE	ENSP00000419270.1	184	SpliceAI=A|PRKRIP1|0.00|0.15|0.00|0.00|39|28|28|19	0.15	upstream_gene_variant;intron_variant	promoter-TSS (NM_024653)
chr17:58351733:A:G:rs2526375	17	58351733	ENST00000578025.5	58337215	TSPOAP1-AS1	0.200229	0.522123	-0.13022	-53.2062	-415.212	0.21043	0.657688	-0.152896	-45.2137	-249.208	0.118204	0.356049	-0.120643	-33.0539	-190.247	0.0441176	0.114891	-0.152685	-11.3418	-27.3491	TRUE	TRUE	TRUE	NA	NA	SpliceAI=G|SUPT4H1|0.00|0.00|0.00|0.01|38|-15|7|38	0.01	splice_acceptor_variant&intron_variant;downstream_gene_variant;intron_variant	TTS (NM_001305545)
chr1:207373908:G:A:rs6540429	1	207373908	ENST00000618707.2	207325640	CD55	0.531274	0.522115	0.0121408	53.2054	-415.202	0.521958	0.518003	0.0212971	33.8154	-170.089	0.570823	0.37965	0.0228087	34.775	-206.262	0.638235	0.223093	0.00442477	16.8692	-55.4166	TRUE	TRUE	TRUE	ENSP00000495477.1	268	.		intergenic_region	Intergenic
chr19:54212794:A:G:rs11671310	19	54212794	ENST00000430421.5	54236592	LILRA6	0.687262	0.521598	-0.11388	-53.1502	-414.598	0.688472	0.5929	-0.127213	-39.365	-209.137	0.779551	0.312595	-0.131575	-29.9763	-162.233	0.942157	0.0202649	-0.0553947	-4.52746	-5.17289	TRUE	TRUE	TRUE	ENSP00000412929.1	193	.		downstream_gene_variant;intergenic_region	Intergenic
chr2:26280570:A:G:rs6721670	2	26280570	ENST00000545822.2	26261021	HADHB	0.932113	0.519695	0.171564	52.948	-412.381	0.933211	0.599317	0.188446	39.8932	-212.811	0.887781	0.707161	0.211742	69.0777	-527.847	0.87549	0.46143	0.159993	29.1386	-133.655	TRUE	TRUE	TRUE	ENSP00000442665.1	452	SpliceAI=G|HADHB|0.00|0.00|0.00|0.00|6|-7|-8|6	0	intron_variant	intron (NM_001281512, intron 9 of 14)
chr2:26290089:G:C:rs1056471	2	26290089	ENST00000545822.2	26261021	HADHB	0.932113	0.519695	0.171564	52.948	-412.381	0.933669	0.59767	0.189041	39.7567	-211.862	0.891022	0.693216	0.212837	66.8207	-507.931	0.892157	0.394034	0.156299	25.3851	-108.55	TRUE	TRUE	TRUE	ENSP00000442665.1	452	SpliceAI=C|HADHB|0.00|0.00|0.00|0.00|-23|1|13|-1	0	3_prime_UTR_variant	3' UTR (NM_001281513, exon 17 of 17)
chr2:26292745:A:C:rs6546899	2	26292745	ENST00000545822.2	26261021	HADHB	0.932113	0.519695	0.171564	52.948	-412.381	0.933211	0.599317	0.188446	39.8932	-212.811	0.888778	0.716632	0.213958	70.6913	-541.922	0.876471	0.467613	0.161462	29.503	-136.111	TRUE	TRUE	TRUE	ENSP00000442665.1	452	.		upstream_gene_variant;downstream_gene_variant;intergenic_region	Intergenic
chr2:86842308:C:T:rs4514875	2	86842308	ENST00000331469.6	86815557	CD8B	0.655416	0.519534	0.0393874	52.9309	-412.194	0.673376	0.529438	0.121292	34.5995	-175.642	0.693766	0.351133	0.107948	32.7003	-186.985	0.695098	0.13849	0.0455264	12.6216	-33.1837	TRUE	TRUE	TRUE	ENSP00000331172.2	243	SpliceAI=T|CD8B|0.00|0.05|0.00|0.04|-3|11|3|-43	0.05	missense_variant;stop_retained_variant;intron_variant	exon (NM_004931, exon 6 of 6)
chr5:442944:G:T:rs77101200	5	442944	ENST00000512944.6	443176	EXOC3	0.377574	0.519397	0.0858604	52.9164	-412.035	0.368253	0.621026	0.0997714	41.7562	-225.688	0.233666	0.304859	0.0775061	29.4379	-157.431	0.0622549	0.132546	0.0663013	12.3054	-31.7004	TRUE	TRUE	TRUE	ENSP00000425587.1	745	.		upstream_gene_variant;downstream_gene_variant;non_coding_transcript_exon_variant	promoter-TSS (NM_007277)
chr16:89535064:C:G:rs390849	16	89535064	ENST00000643734.1	89537148	SPG7	0.484363	0.518672	0.00757316	52.8397	-411.194	0.457457	0.525813	0.00443516	34.3488	-173.867	0.446135	0.366986	0.00344169	33.8464	-197.595	0.401471	0.289571	0.0038786	20.098	-74.5842	TRUE	TRUE	TRUE	NA	NA	SpliceAI=G|SPG7|0.00|0.00|0.00|0.00|1|3|1|-4	0	intron_variant	intron (NM_003119, intron 9 of 16)
chr14:91170188:C:T:rs4900072	14	91170188	ENST00000520328.5	91114063	DGLUCY	0.317506	0.517585	0.0277104	52.7247	-409.934	0.31107	0.574247	0.0207184	37.8828	-198.78	0.259102	0.407439	0.018329	36.8603	-225.914	0.145098	0.101472	0.0291683	10.579	-24.0945	TRUE	TRUE	TRUE	ENSP00000429453.1	564	SpliceAI=T|C14orf159|0.00|0.00|0.98|0.51|13|-13|-2|13	0.98	splice_donor_variant&intron_variant;missense_variant;downstream_gene_variant	exon (NM_001286472, exon 7 of 15)
chr19:9421017:C:T:rs11880207	19	9421017	ENST00000592904.6	9412461	ZNF266	0.592868	0.516592	-0.0886021	-52.62	-408.787	0.602013	0.5746	-0.0832588	-37.9101	-198.971	0.578055	0.480524	-0.0920341	-42.7532	-282.342	0.588725	0.707778	-0.116867	-48.9924	-263.153	TRUE	TRUE	TRUE	ENSP00000466714.2	616	SpliceAI=T|ZNF266|0.00|0.00|0.00|0.00|10|-30|-2|-48	0	intron_variant	intron (NM_001271314, intron 4 of 10)
chr12:9705770:C:T:rs4611290	12	9705770	ENST00000479877.5	9669728	CLEC2D	0.14569	0.516495	0.0359004	52.6098	-408.675	0.137694	0.293786	0.0380702	21.0387	-81.7126	0.326185	0.27077	0.0383719	27.0871	-136.884	0.564216	0.117892	0.0178045	11.5085	-28.083	TRUE	TRUE	TRUE	ENSP00000441653.1	154	.		intron_variant	Intergenic
chr2:131484879:G:A:rs6724844	2	131484879	ENST00000309451.7	131483960	MZT2A	0.0894355	0.516191	-0.202175	-52.5777	-408.324	0.0974382	0.208067	-0.151289	-16.7197	-55.17	0.234165	0.381408	-0.137853	-34.9049	-207.479	0.40098	0.0956089	-0.0457157	-10.2355	-22.686	TRUE	TRUE	TRUE	ENSP00000311500.6	158	SpliceAI=A|MZT2A|0.01|0.00|0.00|0.00|-22|-4|48|-4	0.01	downstream_gene_variant;intron_variant	intron (NM_001085365, intron 2 of 2)
chr6:89085832:G:C:rs10944428	6	89085832	ENST00000369472.1	89080751	PNRC1	0.759535	0.51571	-0.0650396	-52.5272	-407.769	0.728728	0.529766	-0.0796246	-34.6223	-175.803	0.73192	0.480027	-0.0891742	-42.7107	-281.933	0.77402	0.336553	-0.0591794	-22.4213	-89.2119	TRUE	TRUE	TRUE	ENSP00000358484.1	142	.		downstream_gene_variant;intergenic_region	TTS (NM_006813)
chr17:27635397:G:C:rs8079018	17	27635397	ENST00000467111.5	27631214	LGALS9	0.524409	0.515201	-0.0419534	-52.4737	-407.183	0.510979	0.540327	-0.0362293	-35.3651	-181.056	0.622444	0.365092	-0.0320875	-33.7085	-196.313	0.755882	0.046049	-0.011512	-6.91646	-11.0744	TRUE	TRUE	TRUE	ENSP00000462668.1	75	SpliceAI=C|AC015688.3|0.00|0.00|0.00|0.00|18|1|37|30,C|LGALS9|0.00|0.00|0.00|0.00|18|1|37|30	0	intron_variant	intron (NM_002308, intron 1 of 9)
chr4:1394327:C:G:rs6599309	4	1394327	ENST00000503548.1	1376034	UVSSA	0.68402	0.513677	-0.0654524	-52.3138	-405.43	0.669716	0.539849	-0.0626692	-35.331	-180.815	0.800748	0.2979	-0.0643366	-28.9554	-153.156	0.922059	0.0761959	-0.0403805	-9.04092	-18.0786	TRUE	TRUE	TRUE	ENSP00000422795.1	136	SpliceAI=G|CRIPAK|0.00|0.00|0.00|0.00|25|5|-1|-47	0	intron_variant	5' UTR (NM_175918, exon 1 of 1)
chr15:75444946:T:C:rs7171507	15	75444946	ENST00000564785.5	75357735	MAN2C1	0.283181	0.511841	-0.0207036	-52.1219	-403.326	0.283166	0.524908	-0.00527483	-34.2865	-173.426	0.384289	0.451658	-0.00449925	-40.3434	-259.163	0.443137	0.216286	-0.00478795	-16.5376	-53.5444	TRUE	TRUE	TRUE	NA	NA	SpliceAI=C|SIN3A|0.00|0.00|0.00|0.00|24|-44|5|24	0	5_prime_UTR_premature_start_codon_gain_variant;5_prime_UTR_variant;intron_variant	intron (NM_001145357, intron 1 of 20)
chr19:48213149:G:C:rs3786739	19	48213149	ENST00000518450.5	48203146	CARD8	0.347254	0.511257	0.00454444	52.0611	-402.659	0.340348	0.467344	0.0100703	30.5539	-146.977	0.281047	0.342684	0.00945923	32.0962	-181.435	0.241176	0.144533	0.00292145	12.9395	-34.7015	TRUE	TRUE	TRUE	ENSP00000428975.1	70	SpliceAI=C|CARD8|0.00|0.00|0.00|0.00|38|-10|5|-9	0	intron_variant	intron (NM_001184901, intron 10 of 10)
chr16:89556116:T:G:rs12919215	16	89556116	ENST00000645742.1	89545963	SPG7	0.199466	0.510459	-0.0507797	-51.978	-401.747	0.202653	0.572782	-0.0666775	-37.7694	-197.985	0.127431	0.414158	-0.0708879	-37.3754	-230.804	0.0279412	0.025097	-0.0209006	-5.05088	-6.27915	TRUE	TRUE	TRUE	NA	NA	SpliceAI=G|SPG7|0.00|0.00|0.04|0.00|-4|26|-31|11	0.04	upstream_gene_variant;intron_variant	intron (NM_003119, intron 16 of 16)
chr15:40815217:T:G:rs17657986	15	40815217	ENST00000299173.14	40807590	ZFYVE19	0.36823	0.507584	-0.0573262	-51.6799	-398.478	0.381976	0.46902	-0.056866	-30.6568	-147.706	0.358603	0.403724	-0.0558554	-36.5773	-223.234	0.363235	0.0532476	-0.0256464	-7.46567	-12.7325	TRUE	TRUE	TRUE	ENSP00000299173.10	403	.		downstream_gene_variant;intergenic_region	TTS (NM_001258420)
chr5:179843614:G:C:rs183648	5	179843614	ENST00000522663.5	179835133	MRNIP	0.519832	0.507509	-0.030767	-51.6722	-398.393	0.543001	0.503175	-0.0219388	-32.8268	-163.083	0.653117	0.311491	-0.0222556	-29.8994	-161.544	0.760784	0.0799571	-0.0403894	-9.28028	-18.9648	TRUE	TRUE	TRUE	ENSP00000429835.1	85	SpliceAI=C|C5orf45|0.00|0.00|0.00|0.00|-43|-49|1|17	0	intron_variant	intron (NM_001017987, intron 2 of 4)
chr17:74467076:G:A:rs12939435	17	74467076	ENST00000577511.1	74466862	CD300A	0.399886	0.506341	-0.0137626	-51.5515	-397.07	0.407594	0.574251	-0.0165566	-37.8831	-198.782	0.610224	0.534673	-0.0165158	-47.6495	-329.513	0.866176	0.0637945	-0.0150324	-8.21756	-15.1772	TRUE	TRUE	TRUE	ENSP00000463189.1	169	SpliceAI=A|CD300A|0.00|0.00|0.01|0.01|-34|-5|36|-5	0.01	intron_variant	intron (NM_001256841, intron 1 of 5)
chr10:80510276:G:A:rs882682	10	80510276	ENST00000469149.1	80454329	TSPAN14	0.476926	0.505479	-0.00645536	-51.4628	-396.096	0.480787	0.452626	-0.0240027	-29.6619	-140.673	0.395511	0.403436	-0.0294028	-36.5555	-223.028	0.296569	0.292698	-0.0292971	-20.2509	-75.5283	TRUE	TRUE	TRUE	NA	NA	SpliceAI=A|TSPAN14|0.00|0.00|0.00|0.00|-30|45|-42|44	0	intron_variant	intron (NM_001351267, intron 7 of 10)
chr6:89085832:G:C:rs10944428	6	89085832	ENST00000336032.3	89080778	PNRC1	0.759535	0.505118	0.0634522	51.4255	-395.688	0.728728	0.508618	0.0753693	33.1862	-165.63	0.73192	0.464241	0.0857257	41.3791	-269.114	0.77402	0.323443	0.0536056	21.7663	-85.0312	TRUE	TRUE	TRUE	ENSP00000336931.3	327	.		downstream_gene_variant;intergenic_region	TTS (NM_006813)
chr20:1570451:C:G:rs2254448	20	1570451	ENST00000565076.1	1570517	SIRPB1	0.794432	0.50325	0.00978969	51.2338	-393.584	0.784081	0.634318	0.0372869	42.9608	-233.942	0.823441	0.480988	0.046594	42.7929	-282.725	0.913725	0.156734	0.0702663	13.5718	-37.7973	TRUE	TRUE	TRUE	ENSP00000457829.1	182	SpliceAI=G|SIRPB1|0.00|0.00|0.00|0.00|4|-1|4|-1	0	intron_variant	intron (NM_001083910, intron 2 of 3)
chr20:1571784:T:C:rs2253427	20	1571784	ENST00000565076.1	1570517	SIRPB1	0.794432	0.50325	0.00978969	51.2338	-393.584	0.784081	0.634318	0.0372869	42.9608	-233.942	0.823441	0.480988	0.046594	42.7929	-282.725	0.913725	0.156734	0.0702663	13.5718	-37.7973	TRUE	TRUE	TRUE	ENSP00000457829.1	182	SpliceAI=C|SIRPB1|0.00|0.00|0.00|0.00|13|-2|-14|48	0	missense_variant;intron_variant	exon (NM_006065, exon 3 of 6)
chr1:161199375:G:T:rs3813623	1	161199375	ENST00000493849.5	161210675	NDUFS2	0.136537	0.502793	0.0176087	51.187	-393.071	0.141354	0.460389	0.0240996	30.1296	-143.977	0.101247	0.33106	0.0200356	31.2718	-173.915	0.047549	0.0467842	0.0168955	6.97414	-11.2434	TRUE	TRUE	TRUE	NA	NA	SpliceAI=T|NDUFS2|0.00|0.00|0.00|0.00|28|-6|-42|0	0	5_prime_UTR_premature_start_codon_gain_variant;5_prime_UTR_variant;upstream_gene_variant;intron_variant	promoter-TSS (NM_005099)
chr1:161201187:C:T:rs3813624	1	161201187	ENST00000493849.5	161210675	NDUFS2	0.136537	0.502793	0.0176087	51.187	-393.071	0.141354	0.460389	0.0240996	30.1296	-143.977	0.101247	0.33106	0.0200356	31.2718	-173.915	0.047549	0.0467842	0.0168955	6.97414	-11.2434	TRUE	TRUE	TRUE	NA	NA	SpliceAI=T|NDUFS2|0.00|0.00|0.00|0.00|33|43|-12|26	0	upstream_gene_variant;intron_variant	promoter-TSS (NM_001166159)
chr12:66130421:C:T:rs10878383	12	66130421	ENST00000633367.1	66137839	TMBIM4	0.353166	0.501517	0.0625042	51.0565	-391.64	0.340348	0.109713	0.0228356	11.4508	-27.985	0.298254	0.0709032	0.022352	12.2799	-32.7259	0.214216	0.0254851	0.0174433	5.09079	-6.36786	TRUE	TRUE	TRUE	ENSP00000488909.1	46	SpliceAI=T|LLPH|0.00|0.00|0.01|0.03|10|-1|-1|35,T|RP11-745O10.4|0.00|0.00|0.00|0.02|10|35|-1|35	0.03	upstream_gene_variant;intron_variant	promoter-TSS (NR_125724)
chr12:66136239:G:C:rs34755483	12	66136239	ENST00000633367.1	66137839	TMBIM4	0.353166	0.501517	0.0625042	51.0565	-391.64	0.340348	0.109713	0.0228356	11.4508	-27.985	0.283292	0.0651661	0.021875	11.7365	-30.067	0.166667	0.0178365	0.0162278	4.24228	-4.61513	TRUE	TRUE	TRUE	ENSP00000488909.1	46	SpliceAI=C|RP11-745O10.4|0.00|0.00|0.00|0.00|41|-9|33|-8,C|TMBIM4|0.00|0.00|0.00|0.00|33|-9|33|-8	0	3_prime_UTR_variant;downstream_gene_variant	TTS (NM_001282606)
chr12:66136252:G:A:rs34645929	12	66136252	ENST00000633367.1	66137839	TMBIM4	0.353166	0.501517	0.0625042	51.0565	-391.64	0.340348	0.109713	0.0228356	11.4508	-27.985	0.283292	0.0651661	0.021875	11.7365	-30.067	0.166667	0.0178365	0.0162278	4.24228	-4.61513	TRUE	TRUE	TRUE	ENSP00000488909.1	46	SpliceAI=A|RP11-745O10.4|0.00|0.00|0.00|0.00|-22|28|2|-21,A|TMBIM4|0.00|0.00|0.00|0.00|-22|19|2|-21	0	3_prime_UTR_variant;downstream_gene_variant	TTS (NM_001282606)
chr12:66137823:T:C:rs11176054	12	66137823	ENST00000633367.1	66137839	TMBIM4	0.353166	0.501517	0.0625042	51.0565	-391.64	0.340348	0.109713	0.0228356	11.4508	-27.985	0.312968	0.0773128	0.0227093	12.8674	-35.714	0.244608	0.03623	0.0201718	6.10357	-8.82359	TRUE	TRUE	TRUE	ENSP00000488909.1	46	SpliceAI=C|RP11-745O10.4|0.00|0.00|0.00|0.00|-1|36|30|38,C|TMBIM4|0.00|0.00|0.00|0.00|-1|36|30|38	0	3_prime_UTR_variant;downstream_gene_variant	3' UTR (NM_001282606, exon 8 of 8)
chr12:66137840:CATT:C:rs35450292	12	66137840	ENST00000633367.1	66137839	TMBIM4	0.353166	0.501517	0.0625042	51.0565	-391.64	0.340348	0.109713	0.0228356	11.4508	-27.985	0.313217	0.0773253	0.0227113	12.8686	-35.7199	0.244608	0.03623	0.0201718	6.10357	-8.82359	TRUE	TRUE	TRUE	ENSP00000488909.1	46	SpliceAI=C|RP11-745O10.4|0.00|0.00|0.00|0.00|44|21|44|21,C|TMBIM4|0.00|0.00|0.00|0.00|44|21|44|21	0	3_prime_UTR_variant;downstream_gene_variant	3' UTR (NM_001282606, exon 8 of 8)
chr12:66146823:G:A:rs7979029	12	66146823	ENST00000633367.1	66137839	TMBIM4	0.353166	0.501517	0.0625042	51.0565	-391.64	0.33989	0.110303	0.0228954	11.4853	-28.1393	0.283541	0.0650368	0.0218339	11.724	-30.0073	0.167647	0.0176557	0.0161287	4.22034	-4.57354	TRUE	TRUE	TRUE	ENSP00000488909.1	46	SpliceAI=A|RP11-745O10.4|0.00|0.00|0.00|0.00|39|-1|-12|-7,A|TMBIM4|0.00|0.00|0.00|0.00|39|-1|-12|-7	0	intron_variant	intron (NM_001282609, intron 4 of 6)
chr14:24291558:G:A:rs10134537	14	24291558	ENST00000561281.4	24290598	DHRS1	0.0676964	0.50124	0.0956272	51.0282	-391.329	0.0649588	0.525461	0.128256	34.3246	-173.696	0.0985037	0.54662	0.121984	48.8096	-340.658	0.131863	0.0436864	0.0362476	6.72837	-10.5318	TRUE	TRUE	TRUE	NA	NA	SpliceAI=A|DHRS1|0.00|0.00|0.00|0.20|-2|-3|19|-2	0.2	missense_variant&splice_region_variant;intron_variant	exon (NM_001136050, exon 7 of 9)
chr16:25170390:T:A:rs277893	16	25170390	ENST00000380962.9	25111731	LCMT1	0.733982	0.498237	0.085971	50.7227	-387.977	0.740622	0.55232	0.068377	36.2312	-187.168	0.644389	0.537777	0.0682802	47.9478	-332.382	0.578431	0.347239	0.0463686	22.9601	-92.6798	TRUE	TRUE	TRUE	ENSP00000370349.5	101	SpliceAI=A|LCMT1|0.00|0.00|0.00|0.00|32|18|17|-2	0	intron_variant	intron (NM_001032391, intron 6 of 8)
chr15:90233143:T:C:rs9744242	15	90233143	ENST00000328649.10	90229975	CIB1	0.485889	0.497079	-0.0427661	-50.6053	-386.689	0.483532	0.498732	-0.0422721	-32.5364	-161.024	0.470823	0.412399	-0.0259833	-37.2401	-229.518	0.413235	0.236275	-0.0470899	-17.5096	-59.088	TRUE	TRUE	TRUE	ENSP00000333873.6	191	SpliceAI=C|CIB1|0.00|0.00|0.14|0.00|11|-29|0|30	0.14	upstream_gene_variant;downstream_gene_variant;intron_variant	intron (NM_001277764, intron 2 of 6)
chr14:94052853:C:T:rs3790045	14	94052853	ENST00000553400.1	94050922	DDX24	0.391876	0.497022	-0.0171784	-50.5996	-386.626	0.433211	0.568513	-0.060553	-37.4418	-195.687	0.526185	0.413557	-0.0526559	-37.3292	-230.364	0.656373	0.580593	-0.0544006	-37.0386	-186.741	TRUE	TRUE	TRUE	NA	NA	SpliceAI=T|DDX24|0.00|0.00|0.00|0.02|13|43|-17|1	0.02	downstream_gene_variant;intron_variant	intron (NM_020414, intron 8 of 8)
chr14:94054348:G:C:rs10136663	14	94054348	ENST00000553400.1	94050922	DDX24	0.391876	0.497022	-0.0171784	-50.5996	-386.626	0.433211	0.568513	-0.060553	-37.4418	-195.687	0.526185	0.413557	-0.0526559	-37.3292	-230.364	0.656863	0.579241	-0.05444	-36.936	-186.059	TRUE	TRUE	TRUE	NA	NA	SpliceAI=C|DDX24|0.00|0.00|0.00|0.00|-1|41|41|-16	0	intron_variant	intron (NM_020414, intron 7 of 8)
chr3:121644833:C:T:rs34440810	3	121644833	ENST00000473883.5	121631400	HCLS1	0.134439	0.496821	-0.020652	-50.5793	-386.403	0.128545	0.454929	-0.0147047	-29.8	-141.648	0.0902743	0.387966	-0.0132984	-35.3918	-212.049	0.0348039	0.150445	-0.0354237	-13.2474	-36.1962	TRUE	TRUE	TRUE	NA	NA	SpliceAI=T|HCLS1|0.00|0.00|0.00|0.00|-2|28|-15|16	0	synonymous_variant	exon (NM_001292041, exon 5 of 13)
chr12:47205827:C:T:rs11183796	12	47205827	ENST00000552269.5	47205898	PCED1B-AS1	0.293288	0.496582	-0.0464456	-50.555	-386.137	0.302379	0.444664	-0.0412052	-29.1883	-137.333	0.193017	0.192654	-0.0333339	-21.7147	-93.1819	0.0931373	0.0343007	-0.0131035	-5.93291	-8.38241	TRUE	TRUE	TRUE	NA	NA	SpliceAI=T|PCED1B|0.00|0.00|0.00|0.00|5|9|-33|48	0	downstream_gene_variant;intron_variant	intron (NM_001281429, intron 2 of 2)
chr12:47206649:C:T:rs2408718	12	47206649	ENST00000552269.5	47205898	PCED1B-AS1	0.293288	0.496582	-0.0464456	-50.555	-386.137	0.301921	0.442586	-0.0410978	-29.0657	-136.468	0.193017	0.192654	-0.0333339	-21.7147	-93.1819	0.0882353	0.0453889	-0.0154359	-6.86434	-10.9228	TRUE	TRUE	TRUE	NA	NA	SpliceAI=T|PCED1B|0.00|0.00|0.00|0.00|7|27|7|3	0	downstream_gene_variant;intron_variant	intron (NM_001281429, intron 2 of 2)
chr12:47208236:GT:G:rs141685731	12	47208236	ENST00000552269.5	47205898	PCED1B-AS1	0.293288	0.496582	-0.0464456	-50.555	-386.137	0.302379	0.444664	-0.0412052	-29.1883	-137.333	0.193017	0.192654	-0.0333339	-21.7147	-93.1819	0.0882353	0.0453889	-0.0154359	-6.86434	-10.9228	TRUE	TRUE	TRUE	NA	NA	SpliceAI=G|PCED1B|0.00|0.00|0.00|0.00|26|45|30|14	0	downstream_gene_variant;intron_variant	TTS (NR_026544)
chr20:35556540:G:C:rs11906494	20	35556540	ENST00000482338.5	35547487	ERGIC3	0.0848589	0.495333	0.0158799	50.429	-384.754	0.0722781	0.58782	0.041417	38.9537	-206.27	0.122444	0.283119	0.0330212	27.9354	-144.215	0.192157	0.26619	0.039511	18.9601	-67.6519	TRUE	TRUE	TRUE	NA	NA	SpliceAI=C|ERGIC3|0.11|0.00|0.00|0.00|25|33|29|-1	0.11	downstream_gene_variant;intron_variant	intron (NM_015966, intron 10 of 12)
chr20:35556975:A:G:rs8825	20	35556975	ENST00000482338.5	35547487	ERGIC3	0.0848589	0.495333	0.0158799	50.429	-384.754	0.0727356	0.592053	0.0415103	39.2961	-208.657	0.162843	0.485703	0.039278	43.1989	-286.637	0.285294	0.520145	0.0478199	32.7751	-158.184	TRUE	TRUE	TRUE	NA	NA	SpliceAI=G|ERGIC3|0.00|0.15|0.00|0.00|-44|16|39|-3	0.15	splice_region_variant&synonymous_variant;downstream_gene_variant	exon (NM_198398, exon 12 of 14)
chr14:73924660:C:T:rs17782281	14	73924660	ENST00000324593.10	73886805	ZNF410	0.427727	0.495033	-0.0814808	-50.3987	-384.422	0.422232	0.470293	-0.0689495	-30.7353	-148.261	0.306484	0.364737	-0.0647113	-33.6827	-196.074	0.201961	0.376718	-0.0614032	-24.4739	-102.542	TRUE	TRUE	TRUE	ENSP00000323293.6	431	SpliceAI=T|RP5-1021I20.4|0.07|0.00|0.00|0.00|42|36|42|-19,T|ZNF410|0.07|0.00|0.00|0.00|42|36|42|-19	0.07	intron_variant	intron (NM_021188, intron 11 of 11)
chr1:1661177:A:G:rs115866895	1	1661177	ENST00000611123.1	1661479	SLC35E2B	0.273837	0.494812	-0.082423	-50.3764	-384.178	0.26075	0.635132	-0.115277	-43.0363	-234.457	0.16783	0.421901	-0.0793511	-37.975	-236.508	0.0441176	0.120463	-0.106272	-11.6503	-28.7136	TRUE	TRUE	TRUE	ENSP00000484635.1	405	SpliceAI=G|MMP23B|0.00|0.00|0.00|0.00|-15|43|-15|-31	0	upstream_gene_variant;downstream_gene_variant;intergenic_region	TTS (NM_001290264)
chr19:16235365:A:G:rs12980619	19	16235365	ENST00000291439.7	16197578	AP1M1	0.797864	0.494085	-0.0297311	-50.3033	-383.375	0.788198	0.381765	-0.00487831	-25.6326	-112.51	0.653117	0.3703	-0.00581398	-34.0881	-199.846	0.462745	0.0701734	-0.0154873	-8.64813	-16.6658	TRUE	TRUE	TRUE	ENSP00000291439.2	423	SpliceAI=G|AP1M1|0.02|0.00|0.00|0.00|-14|33|-14|2	0.02	3_prime_UTR_variant	TTS (NM_001130524)
chr12:110445991:C:A:rs10744765	12	110445991	ENST00000467622.2	110434910	ARPC3	0.212243	0.493852	0.00997192	50.2798	-383.117	0.198079	0.503673	0.00698141	32.8595	-163.315	0.182793	0.48885	0.00883476	43.4718	-289.267	0.137255	0.021162	0.00155502	4.6287	-5.37856	TRUE	TRUE	TRUE	NA	NA	SpliceAI=A|ARPC3|0.00|0.00|0.00|0.00|-13|-47|2|-12	0	intron_variant	intron (NM_001287222, intron 1 of 6)
chr6:31540675:GA:G:rs34788230	6	31540675	ENST00000396172.6	31530226	DDX39B	0.597063	0.492964	-0.0180315	-50.1905	-382.138	0.603385	0.581284	-0.0294681	-38.4331	-202.633	0.678055	0.479684	-0.0276014	-42.6813	-281.65	0.773039	0.0464977	-0.00465587	-6.95171	-11.1775	TRUE	TRUE	TRUE	ENSP00000379475.1	428	SpliceAI=G|ATP6V1G2-DDX39B|0.00|0.10|0.00|0.00|-23|-11|26|-27,G|DDX39B|0.00|0.08|0.00|0.00|16|-11|26|-27	0.1	upstream_gene_variant;downstream_gene_variant;intron_variant	TTS (NR_003065)
chr19:10339102:G:A:rs3176766	19	10339102	ENST00000589261.5	10333779	ICAM3	0.234744	0.491041	-0.00376632	-49.9979	-380.024	0.222781	0.467011	-0.00307307	-30.5334	-146.833	0.203242	0.433156	-0.00284309	-38.8583	-244.937	0.188235	0.0329806	-0.00333816	-5.81365	-8.08065	TRUE	TRUE	TRUE	ENSP00000468333.1	470	SpliceAI=A|ICAM3|0.00|0.02|0.00|0.01|-20|31|8|-40	0.02	5_prime_UTR_premature_start_codon_gain_variant;5_prime_UTR_variant;upstream_gene_variant;intron_variant	5' UTR (NM_001320606, exon 2 of 7)
chr8:650729:A:G:rs4735895	8	650729	ENST00000523415.5	614749	ERICH1	0.793097	0.490553	0.0545158	49.949	-379.488	0.792772	0.414607	0.0210971	27.4515	-125.139	0.646883	0.483927	0.0186285	43.0455	-285.159	0.495098	0.17628	0.00856661	14.5629	-42.8455	TRUE	TRUE	TRUE	ENSP00000430296.1	124	.		3_prime_UTR_variant;downstream_gene_variant;intron_variant	intron (NM_001303100, intron 5 of 5)
chr22:23310025:C:T:rs140509	22	23310025	ENST00000436990.2	23309474	BCR	0.38463	0.48953	-0.0443836	-49.8469	-378.368	0.396157	0.484837	-0.0498982	-31.6444	-154.7	0.425436	0.336695	-0.041663	-31.6705	-177.544	0.497059	0.328071	-0.034933	-21.9968	-86.4978	TRUE	TRUE	TRUE	NA	NA	SpliceAI=T|BCR|0.00|0.00|0.00|0.00|47|45|-2|45	0	intron_variant	intron (NM_021574, intron 16 of 21)
chr17:7016938:C:T:rs11078662	17	7016938	ENST00000552039.2	7012632	RNASEK	0.0553013	0.488704	-0.0615186	-49.7646	-377.465	0.0672461	0.519826	-0.0501089	-33.9391	-170.966	0.0566085	0.269416	-0.0609193	-26.9942	-136.088	0.0156863	0.0760705	-0.0443035	-9.03286	-18.0491	TRUE	TRUE	TRUE	ENSP00000447359.2	71	SpliceAI=T|RNASEK-C17orf49|0.21|0.01|0.00|0.00|12|-28|23|18,T|C17orf49|0.21|0.01|0.00|0.00|12|-28|23|18	0.21	synonymous_variant;upstream_gene_variant;downstream_gene_variant;intron_variant;non_coding_transcript_exon_variant	TTS (NR_030178)
chr17:7018644:G:A:rs12450517	17	7018644	ENST00000552039.2	7012632	RNASEK	0.0553013	0.488704	-0.0615186	-49.7646	-377.465	0.0672461	0.519826	-0.0501089	-33.9391	-170.966	0.0568579	0.268897	-0.0607526	-26.9586	-135.783	0.0156863	0.0760705	-0.0443035	-9.03286	-18.0491	TRUE	TRUE	TRUE	ENSP00000447359.2	71	.		upstream_gene_variant;downstream_gene_variant;intron_variant	promoter-TSS (NR_030178)
chr16:89535064:C:G:rs390849	16	89535064	ENST00000341316.6	89508411	SPG7	0.484363	0.487109	0.0109421	49.606	-375.725	0.457457	0.505037	0.0109805	32.9493	-163.951	0.446135	0.356975	0.00925333	33.1206	-190.864	0.401471	0.301202	0.0073797	20.6676	-78.116	TRUE	TRUE	TRUE	ENSP00000341157.2	489	SpliceAI=G|SPG7|0.00|0.00|0.00|0.00|1|3|1|-4	0	intron_variant	intron (NM_003119, intron 9 of 16)
chr5:176529176:G:A:rs2241584	5	176529176	ENST00000506378.1	176528939	RNF44	0.401793	0.486865	-0.00589924	-49.5818	-375.459	0.387008	0.554899	-0.0259161	-36.4207	-188.504	0.352369	0.35853	-0.0205946	-33.2329	-191.903	0.304902	0.13487	-0.0120559	-12.4295	-32.2792	TRUE	TRUE	TRUE	ENSP00000425253.1	226	SpliceAI=A|RNF44|0.00|0.04|0.00|0.00|-12|9|-3|-37	0.04	downstream_gene_variant;intron_variant	intron (NM_014901, intron 10 of 10)
chr19:54281043:A:C:rs13345054	19	54281043	ENST00000391748.5	54273821	LILRB2	0.57971	0.48394	0.0590898	49.2923	-372.284	0.581427	0.463986	0.0513976	30.3484	-145.524	0.478803	0.305797	0.042202	29.503	-158.01	0.346569	0.0837458	0.042746	9.51723	-19.8606	TRUE	TRUE	TRUE	ENSP00000375628.1	597	.		5_prime_UTR_variant;upstream_gene_variant	promoter-TSS (NR_103521).2
chr22:21695494:C:T:rs12484060	22	21695494	ENST00000335025.12	21666009	PPIL2	0.313692	0.48335	-0.0466489	-49.2341	-371.646	0.339433	0.352365	-0.0240769	-24.0603	-101.758	0.361845	0.351838	-0.028904	-32.7509	-187.452	0.378431	0.122673	-0.00487876	-11.7714	-29.2569	TRUE	TRUE	TRUE	ENSP00000334553.7	520	SpliceAI=T|PPIL2|0.00|0.00|0.86|0.34|2|-42|-2|2	0.86	splice_donor_variant&intron_variant;splice_region_variant&synonymous_variant;splice_region_variant;synonymous_variant;3_prime_UTR_variant;downstream_gene_variant	exon (NM_148176, exon 20 of 21)
chr6:29940872:T:G:rs9260067	6	29940872	ENST00000376802.2	29942549	HLA-A	0.620519	0.482527	0.00400347	49.1531	-370.757	0.634035	0.176421	0.00796954	15.0971	-46.0816	0.656858	0.249935	0.00985789	25.66	-124.79	0.721569	0.0186343	0.00825921	4.33789	-4.79857	TRUE	TRUE	TRUE	ENSP00000365998.2	299	.		upstream_gene_variant;intron_variant	Intergenic
chr6:32666042:G:A:rs28746833	6	32666042	ENST00000487676.1	32659467	HLA-DQB1	0.548246	0.479452	-0.0155	-48.8513	-367.447	0.557182	0.393311	-0.00555139	-26.2637	-116.872	0.53217	0.392322	-0.00488604	-35.7173	-215.112	0.488235	0.183456	-0.0478786	-14.9215	-44.7274	TRUE	TRUE	TRUE	NA	NA	SpliceAI=A|HLA-DQB1|0.00|0.00|0.00|0.00|-20|-4|33|48	0	intron_variant	intron (NM_002123, intron 1 of 4)
chr19:51225221:C:T:rs12459419	19	51225221	ENST00000601785.5	51225131	CD33	0.29386	0.47889	0.0260417	48.7963	-366.844	0.295059	0.396196	0.0220209	26.4227	-117.974	0.221197	0.323084	0.021825	30.7103	-168.83	0.0897059	0.0489396	0.0111404	7.14106	-11.7393	TRUE	TRUE	TRUE	NA	NA	SpliceAI=T|CD33|0.01|0.00|0.00|0.00|-3|33|49|-3	0.01	missense_variant;intron_variant;non_coding_transcript_exon_variant	exon (NM_001177608, exon 2 of 7)
chr17:7622230:C:G:rs1017163	17	7622230	ENST00000269298.9	7626234	SAT2	0.392067	0.478095	-0.0639593	-48.7186	-365.992	0.390668	0.586377	-0.0756268	-38.838	-205.462	0.231671	0.35919	-0.0657898	-33.2806	-192.344	0.0754902	0.0412757	-0.0252598	-6.53187	-9.97891	TRUE	TRUE	TRUE	ENSP00000269298.5	170	.		downstream_gene_variant;intron_variant	intron (NM_001289114, intron 1 of 7)
chr6:31587615:C:A:rs2256974	6	31587615	ENST00000460834.1	31587255	LST1	0.163043	0.475774	0.00384959	48.4925	-363.514	0.167887	0.498126	0.00804669	32.497	-160.744	0.262594	0.387042	0.00534881	35.323	-211.403	0.380392	0.0510428	0.00130264	7.30097	-12.2238	TRUE	TRUE	TRUE	NA	NA	SpliceAI=A|LST1|0.00|0.34|0.00|0.00|-34|26|31|-26	0.34	downstream_gene_variant;intron_variant	intron (NR_029462, intron 2 of 2)
chr3:122627023:C:T:rs17208928	3	122627023	ENST00000310366.8	122615615	PARP15	0.218154	0.47529	-0.0417612	-48.4455	-362.998	0.240165	0.626271	-0.123196	-42.2254	-228.91	0.121446	0.21572	-0.073121	-23.3133	-105.635	0.0352941	0.318004	-0.18136	-21.4962	-83.3198	TRUE	TRUE	TRUE	ENSP00000308436.4	444	SpliceAI=T|PARP15|0.00|0.00|0.00|0.21|10|-11|-2|10	0.21	synonymous_variant;intron_variant	exon (NM_152615, exon 5 of 8)
chr11:35208126:T:C:rs1467558	11	35208126	ENST00000433892.6	35139188	CD44	0.792715	0.474768	0.00879263	48.3949	-362.443	0.805124	0.52274	0.0116174	34.1379	-172.374	0.892269	0.275435	0.0103527	27.4072	-139.639	0.968627	0.121583	0.0148329	11.7118	-28.9888	TRUE	TRUE	TRUE	ENSP00000392331.2	493	SpliceAI=C|CD44|0.41|0.00|0.00|0.00|-21|33|32|11	0.41	missense_variant;downstream_gene_variant;intron_variant	exon (NM_000610, exon 12 of 18)
chr10:6584252:G:A:rs41284471	10	6584252	ENST00000449648.1	6583679	PRKCQ-AS1	0.191648	0.474697	-0.0796116	-48.3879	-362.367	0.204483	0.658371	-0.159655	-45.2823	-249.67	0.174813	0.530427	-0.156472	-47.2449	-325.622	0.191176	0.708732	-0.200919	-49.1057	-263.843	TRUE	TRUE	TRUE	NA	NA	.		upstream_gene_variant;non_coding_transcript_exon_variant	non-coding (NR_036502, exon 3 of 3)
chr3:150584223:C:T:rs14434	3	150584223	ENST00000273435.9	150546794	EIF2A	0.859077	0.474064	0.148686	48.3265	-361.693	0.856359	0.264413	0.0840583	19.5567	-72.2746	0.736658	0.432889	0.114949	38.8371	-244.735	0.622549	0.397049	0.0426295	25.5457	-109.613	TRUE	TRUE	TRUE	ENSP00000273435.5	580	SpliceAI=T|EIF2A|0.00|0.00|0.00|0.00|5|-26|-2|-24	0	3_prime_UTR_variant;intron_variant	3' UTR (NM_032025, exon 14 of 14)
chr3:150588127:G:A:rs7628889	3	150588127	ENST00000273435.9	150546794	EIF2A	0.859077	0.474064	0.148686	48.3265	-361.693	0.855901	0.26437	0.084006	19.5545	-72.2609	0.758354	0.396959	0.112466	36.0655	-218.397	0.671569	0.318812	0.03953	21.5363	-83.5733	TRUE	TRUE	TRUE	ENSP00000273435.5	580	.		downstream_gene_variant;intron_variant	Intergenic
chr3:150588703:T:C:rs2868946	3	150588703	ENST00000273435.9	150546794	EIF2A	0.859077	0.474064	0.148686	48.3265	-361.693	0.855901	0.26437	0.084006	19.5545	-72.2609	0.736658	0.432889	0.114949	38.8371	-244.735	0.622059	0.390454	0.0421732	25.1953	-107.294	TRUE	TRUE	TRUE	ENSP00000273435.5	580	.		downstream_gene_variant;intron_variant	Intergenic
chr3:150589476:A:G:rs2090916	3	150589476	ENST00000273435.9	150546794	EIF2A	0.859077	0.474064	0.148686	48.3265	-361.693	0.855901	0.26437	0.084006	19.5545	-72.2609	0.758853	0.398259	0.112763	36.1636	-219.323	0.673039	0.31967	0.0395716	21.5788	-83.8426	TRUE	TRUE	TRUE	ENSP00000273435.5	580	.		downstream_gene_variant;intron_variant	Intergenic
chr16:1964282:A:G:rs2286466	16	1964282	ENST00000531065.5	1962061	RPS2	0.793097	0.472324	0.00436615	48.1581	-359.848	0.793687	0.508836	0.00262996	33.2006	-165.733	0.878803	0.174461	0.00238973	20.4349	-83.6045	0.954412	0.134183	0.00681389	12.3929	-32.1079	TRUE	TRUE	TRUE	NA	NA	SpliceAI=G|RPS2|0.00|0.00|0.00|0.00|-7|38|-36|-6	0	synonymous_variant;upstream_gene_variant;downstream_gene_variant	promoter-TSS (NR_003020)
chr1:1659060:G:A:rs79113395	1	1659060	ENST00000643905.1	1727386	SLC35E2A	0.278223	0.470333	0.0216858	47.9662	-357.744	0.267155	0.484901	0.0671575	31.6484	-154.729	0.328429	0.260205	0.0483028	26.363	-130.709	0.432843	0.141173	0.0787588	12.7632	-33.8565	TRUE	TRUE	TRUE	ENSP00000495949.1	266	SpliceAI=A|MMP23B|0.00|0.00|0.00|0.00|11|-7|-46|21	0	upstream_gene_variant;downstream_gene_variant;intergenic_region	promoter-TSS (NM_001787)
chr16:88860813:T:C:rs3826061	16	88860813	ENST00000301021.7	88857086	TRAPPC2L	0.372998	0.469618	0.0656528	47.8974	-356.99	0.37054	0.536345	0.0553697	35.0829	-179.061	0.453367	0.369713	0.0443186	34.0452	-199.446	0.586765	0.250748	0.0195955	18.2113	-63.1898	TRUE	TRUE	TRUE	ENSP00000301021.3	140	SpliceAI=C|TRAPPC2L|0.00|0.00|0.00|0.00|-14|-1|12|-2	0	upstream_gene_variant;downstream_gene_variant;intron_variant	intron (NM_001318530, intron 4 of 4)
chr12:112974001:G:A:rs6489885	12	112974001	ENST00000449768.2	112978482	OAS2	0.475591	0.469611	-0.0240305	-47.8967	-356.983	0.458371	0.557457	-0.0466867	-36.6099	-189.837	0.523192	0.268748	-0.0339542	-26.9484	-135.695	0.591667	0.0184056	-0.0129548	-4.31067	-4.74599	TRUE	TRUE	TRUE	ENSP00000411763.2	172	.		upstream_gene_variant;downstream_gene_variant;intergenic_region	TTS (NM_006187)
chr1:173862161:A:C:rs58994962	1	173862161	ENST00000448718.5	173863901	GAS5	0.106598	0.469581	0.0716133	47.8939	-356.952	0.107502	0.458557	0.0899764	30.0186	-143.193	0.0700748	0.297194	0.0802132	28.9065	-152.725	0.0514706	0.691314	0.106583	47.1104	-251.58	TRUE	TRUE	TRUE	NA	NA	.		upstream_gene_variant;downstream_gene_variant;intergenic_region	Intergenic
chr1:173862207:G:A:rs61262741	1	173862207	ENST00000448718.5	173863901	GAS5	0.106598	0.469581	0.0716133	47.8939	-356.952	0.107502	0.458557	0.0899764	30.0186	-143.193	0.0700748	0.297194	0.0802132	28.9065	-152.725	0.0514706	0.691314	0.106583	47.1104	-251.58	TRUE	TRUE	TRUE	NA	NA	.		upstream_gene_variant;downstream_gene_variant;intergenic_region	Intergenic
chr1:173863509:A:T:rs16846478	1	173863509	ENST00000448718.5	173863901	GAS5	0.106598	0.469581	0.0716133	47.8939	-356.952	0.107502	0.458557	0.0899764	30.0186	-143.193	0.0700748	0.297194	0.0802132	28.9065	-152.725	0.0514706	0.691314	0.106583	47.1104	-251.58	TRUE	TRUE	TRUE	NA	NA	.		upstream_gene_variant;downstream_gene_variant;non_coding_transcript_exon_variant	TTS (NR_003938)
chr1:173863639:A:G:rs79917987	1	173863639	ENST00000448718.5	173863901	GAS5	0.106598	0.469581	0.0716133	47.8939	-356.952	0.107502	0.458557	0.0899764	30.0186	-143.193	0.0700748	0.297194	0.0802132	28.9065	-152.725	0.0514706	0.691314	0.106583	47.1104	-251.58	TRUE	TRUE	TRUE	NA	NA	.		upstream_gene_variant;downstream_gene_variant;non_coding_transcript_exon_variant	TTS (NR_003938)
chr1:173865467:G:A:rs2235095	1	173865467	ENST00000448718.5	173863901	GAS5	0.106598	0.469581	0.0716133	47.8939	-356.952	0.107502	0.458557	0.0899764	30.0186	-143.193	0.0700748	0.297194	0.0802132	28.9065	-152.725	0.0514706	0.691314	0.106583	47.1104	-251.58	TRUE	TRUE	TRUE	NA	NA	.		splice_region_variant&intron_variant;upstream_gene_variant;downstream_gene_variant;intron_variant	promoter-TSS (NR_003940)
chr1:173865494:G:A:rs6790	1	173865494	ENST00000448718.5	173863901	GAS5	0.106598	0.469581	0.0716133	47.8939	-356.952	0.107502	0.458557	0.0899764	30.0186	-143.193	0.0700748	0.297194	0.0802132	28.9065	-152.725	0.0514706	0.691314	0.106583	47.1104	-251.58	TRUE	TRUE	TRUE	NA	NA	.		upstream_gene_variant;downstream_gene_variant;intron_variant;non_coding_transcript_exon_variant	promoter-TSS (NR_003940)
chr1:173868253:GAGGCA:G:rs145204276	1	173868253	ENST00000448718.5	173863901	GAS5	0.106598	0.469581	0.0716133	47.8939	-356.952	0.107045	0.456964	0.0899537	29.9225	-142.513	0.0700748	0.297194	0.0802132	28.9065	-152.725	0.0514706	0.691314	0.106583	47.1104	-251.58	TRUE	TRUE	TRUE	NA	NA	.		splice_donor_variant&splice_region_variant&intron_variant;upstream_gene_variant;downstream_gene_variant;intron_variant	promoter-TSS (NR_002579)
chr6:32823522:C:A:rs2857103	6	32823522	ENST00000464100.1	32828944	TAP2	0.301106	0.469006	0.0196212	47.8386	-356.346	0.326624	0.424375	0.0650557	28.0076	-129.032	0.3399	0.231676	0.0469789	24.4096	-114.462	0.37549	0.185766	0.0256604	15.0365	-45.3367	TRUE	TRUE	TRUE	NA	NA	SpliceAI=A|XXbac-BPG246D15.9|0.00|0.00|0.00|0.00|34|27|-11|-45	0	downstream_gene_variant;intron_variant	intron (NM_018833, intron 11 of 11).3
chr6:32825746:G:A:rs13501	6	32825746	ENST00000464100.1	32828944	TAP2	0.301106	0.469006	0.0196212	47.8386	-356.346	0.326624	0.424375	0.0650557	28.0076	-129.032	0.345387	0.237266	0.0473713	24.7927	-117.598	0.385294	0.196558	0.0261045	15.5706	-48.2046	TRUE	TRUE	TRUE	NA	NA	SpliceAI=A|XXbac-BPG246D15.9|0.00|0.00|0.00|0.00|1|-16|19|-16,A|TAP2|0.00|0.00|0.00|0.00|1|-39|4|-16	0	3_prime_UTR_variant;intron_variant	3' UTR (NM_000544, exon 12 of 12).5
chr17:42124041:A:C:rs12941469	17	42124041	ENST00000346213.8	42124976	RAB5C	0.232456	0.468852	-0.00754457	-47.8237	-356.184	0.225069	0.549246	-0.0287454	-36.0068	-185.586	0.431172	0.40602	-0.0264094	-36.752	-224.888	0.686765	0.197696	-0.0262532	-15.6267	-48.5093	TRUE	TRUE	TRUE	ENSP00000345689.4	216	SpliceAI=C|CTD-2132N18.3|0.00|0.00|0.00|0.00|0|-43|1|15	0	upstream_gene_variant;downstream_gene_variant;intergenic_region	TTS (NM_001252039)
chr6:18399163:C:T:rs1886248	6	18399163	ENST00000259939.3	18387350	RNF144B	0.630816	0.466799	0.002964	47.627	-354.028	0.638609	0.517823	0.0579618	33.8032	-170.003	0.579052	0.368364	0.0473166	33.9468	-198.529	0.470588	0.800556	0.40584	63.07	-343.672	TRUE	TRUE	TRUE	ENSP00000259939.3	303	SpliceAI=T|RNF144B|0.00|0.00|0.00|0.00|-2|-11|-40|45	0	upstream_gene_variant;downstream_gene_variant;intron_variant	intron (NM_182757, intron 1 of 7)
chr4:1330529:C:A:rs11721372	4	1330529	ENST00000512289.5	1329057	MAEA	0.574371	0.466095	0.0335133	47.5597	-353.291	0.568618	0.482142	0.0285036	31.4741	-153.494	0.393267	0.39511	0.0290163	35.9264	-217.084	0.186275	0.169217	0.0220337	14.2074	-41.0083	TRUE	TRUE	TRUE	NA	NA	SpliceAI=A|MAEA|0.00|0.00|0.00|0.00|-27|50|-41|-2	0	downstream_gene_variant;intron_variant	intron (NM_005882, intron 4 of 7)
chr19:7647391:A:G:rs6791	19	7647391	ENST00000602355.1	7645959	STXBP2	0.600114	0.465847	0.023681	47.536	-353.031	0.603385	0.41373	0.0450753	27.4019	-124.793	0.682294	0.344359	0.0460073	32.2156	-182.53	0.766176	0.153035	0.0288368	13.3814	-36.8543	TRUE	TRUE	TRUE	ENSP00000473406.1	128	SpliceAI=G|STXBP2|0.02|0.00|0.00|0.00|-12|-39|31|-7	0.02	missense_variant;downstream_gene_variant;non_coding_transcript_exon_variant	exon (NM_006949, exon 18 of 19)
chr6:85678170:G:T:rs1059307	6	85678170	ENST00000369605.8	85676990	SNHG5	0.556445	0.464841	-0.0764348	-47.44	-351.98	0.518756	0.628748	-0.0692093	-42.4497	-230.447	0.411222	0.537321	-0.0590963	-47.9039	-331.959	0.266667	0.607919	-0.0266661	-39.1987	-201.012	TRUE	TRUE	TRUE	NA	NA	.		upstream_gene_variant;non_coding_transcript_exon_variant	promoter-TSS (NR_003044)
chr9:93026942:C:T:rs10992586	9	93026942	ENST00000467786.1	92975250	FGD3	0.039283	0.463273	0.104848	47.2906	-350.345	0.0407136	0.564155	0.106111	37.1111	-193.363	0.0491272	0.345704	0.074272	32.3116	-183.411	0.0651961	0.0619631	0.0497799	8.09084	-14.7513	TRUE	TRUE	TRUE	ENSP00000432310.1	634	SpliceAI=T|FGD3|0.03|-0.00|0.11|0.00|5|-14|46|-41	0.11	intron_variant	intron (NM_001083536, intron 14 of 17)
chr9:93027487:G:A:rs10992587	9	93027487	ENST00000467786.1	92975250	FGD3	0.039283	0.463273	0.104848	47.2906	-350.345	0.0407136	0.564155	0.106111	37.1111	-193.363	0.0359102	0.433904	0.0956551	38.9175	-245.503	0.0367647	0.116815	0.0879002	11.4488	-27.8194	TRUE	TRUE	TRUE	ENSP00000432310.1	634	SpliceAI=A|FGD3|0.00|0.00|0.00|0.00|11|-5|-35|-5	0	intron_variant	intron (NM_001083536, intron 14 of 17)
chr9:93027594:C:T:rs10992588	9	93027594	ENST00000467786.1	92975250	FGD3	0.039283	0.463273	0.104848	47.2906	-350.345	0.0407136	0.564155	0.106111	37.1111	-193.363	0.0538653	0.28983	0.0646667	28.3978	-148.252	0.075	0.0479725	0.0399522	7.06656	-11.5167	TRUE	TRUE	TRUE	ENSP00000432310.1	634	SpliceAI=T|FGD3|0.00|0.00|0.00|0.00|5|-24|0|-17	0	intron_variant	intron (NM_001083536, intron 14 of 17)
chr9:93030106:C:T:rs9696630	9	93030106	ENST00000467786.1	92975250	FGD3	0.039283	0.463273	0.104848	47.2906	-350.345	0.0407136	0.564155	0.106111	37.1111	-193.363	0.0623441	0.241439	0.0552477	25.0785	-119.954	0.0901961	0.043646	0.0349541	6.72512	-10.5226	TRUE	TRUE	TRUE	ENSP00000432310.1	634	SpliceAI=T|FGD3|0.00|0.00|0.00|0.00|35|-28|6|39	0	intron_variant	intron (NM_001083536, intron 15 of 17)
chr9:93031352:G:A:rs72741060	9	93031352	ENST00000467786.1	92975250	FGD3	0.039283	0.463273	0.104848	47.2906	-350.345	0.0407136	0.564155	0.106111	37.1111	-193.363	0.0431421	0.393942	0.0834474	35.8388	-216.257	0.0514706	0.0845203	0.0643443	9.56518	-20.0441	TRUE	TRUE	TRUE	ENSP00000432310.1	634	SpliceAI=A|FGD3|0.00|0.00|0.00|0.00|-30|0|-43|35	0	intron_variant	intron (NM_001083536, intron 15 of 17)
chr9:93033781:A:C:rs55654224	9	93033781	ENST00000467786.1	92975250	FGD3	0.039283	0.463273	0.104848	47.2906	-350.345	0.0407136	0.564155	0.106111	37.1111	-193.363	0.0386534	0.482152	0.0973733	42.8928	-283.688	0.0406863	0.135751	0.0894585	12.4764	-32.499	TRUE	TRUE	TRUE	ENSP00000432310.1	634	SpliceAI=C|FGD3|0.21|0.00|0.00|0.03|13|37|-20|-15	0.21	intron_variant	intron (NM_001286993, intron 16 of 17)
chr3:121644833:C:T:rs34440810	3	121644833	ENST00000314583.8	121631399	HCLS1	0.134439	0.46308	0.022837	47.2723	-350.144	0.128545	0.2194	0.0183656	17.2932	-58.5118	0.0902743	0.182033	0.0197213	20.9701	-87.5653	0.0348039	0.0491236	0.0348003	7.15517	-11.7817	TRUE	TRUE	TRUE	ENSP00000320176.3	486	SpliceAI=T|HCLS1|0.00|0.00|0.00|0.00|-2|28|-15|16	0	synonymous_variant	exon (NM_001292041, exon 5 of 13)
chr22:19463745:G:C:rs5748219	22	19463745	ENST00000466373.1	19450625	UFD1	0.515637	0.46249	-0.026171	-47.2163	-349.531	0.527447	0.426615	-0.0164193	-28.1362	-129.934	0.529426	0.304062	-0.0152898	-29.3825	-156.939	0.514706	0.0921126	-0.00245927	-10.0272	-21.8499	TRUE	TRUE	TRUE	NA	NA	SpliceAI=C|UFD1L|0.00|0.00|0.00|0.00|11|-9|11|30	0	intron_variant	intron (NM_001035247, intron 6 of 11)
chr22:19470701:C:T:rs5993648	22	19470701	ENST00000466373.1	19450625	UFD1	0.515637	0.46249	-0.026171	-47.2163	-349.531	0.527447	0.426615	-0.0164193	-28.1362	-129.934	0.523441	0.296811	-0.0151391	-28.88	-152.491	0.502941	0.0885135	-0.00242297	-9.80995	-20.9923	TRUE	TRUE	TRUE	NA	NA	SpliceAI=T|UFD1L|0.00|0.00|0.00|0.00|35|34|35|-28	0	intron_variant	intron (NM_001035247, intron 4 of 11)
chr22:19472623:T:A:rs5748226	22	19472623	ENST00000466373.1	19450625	UFD1	0.515637	0.46249	-0.026171	-47.2163	-349.531	0.527447	0.426615	-0.0164193	-28.1362	-129.934	0.529177	0.305849	-0.0153404	-29.5066	-158.042	0.516667	0.0906263	-0.00243436	-9.93786	-21.4954	TRUE	TRUE	TRUE	NA	NA	SpliceAI=A|UFD1L|0.00|0.00|0.00|0.00|-35|-2|19|30	0	intron_variant	intron (NM_001035247, intron 3 of 11)
chr17:16439519:T:C:rs11871958	17	16439519	ENST00000481027.5	16439321	SNHG29	0.283753	0.461325	-0.0422167	-47.1057	-348.321	0.277219	0.465565	-0.0369362	-30.4448	-146.206	0.189776	0.307731	-0.0359818	-29.6375	-159.207	0.072549	0.283601	-0.0260755	-19.8068	-72.7935	TRUE	TRUE	TRUE	NA	NA	.		upstream_gene_variant;downstream_gene_variant;intron_variant;non_coding_transcript_exon_variant	promoter-TSS (NR_003043)
chr11:293188:T:C:rs12801980	11	293188	ENST00000409548.6	289138	PGGHG	0.340198	0.461165	-0.0341397	-47.0906	-348.155	0.342177	0.393895	-0.0262076	-26.2958	-117.094	0.329426	0.267504	-0.0237322	-26.8631	-134.966	0.32598	0.0311766	-0.0235131	-5.64714	-7.66839	TRUE	TRUE	TRUE	ENSP00000387185.2	737	SpliceAI=C|ATHL1|0.01|0.01|0.00|0.00|-25|-22|47|-36	0.01	synonymous_variant;3_prime_UTR_variant;non_coding_transcript_exon_variant	exon (NM_025092, exon 8 of 14)
chr2:98617431:T:C:rs3769698	2	98617431	ENST00000357765.6	98608579	UNC50	0.266209	0.46087	-0.0672774	-47.0627	-347.849	0.26807	0.12997	-0.0372349	-12.6074	-33.3389	0.26409	0.0829742	-0.0291484	-13.3713	-38.3693	0.253431	0.0270476	-0.0250844	-5.24874	-6.72499	TRUE	TRUE	TRUE	ENSP00000350409.2	259	SpliceAI=C|UNC50|0.00|0.00|0.00|0.00|-29|13|-25|-2	0	downstream_gene_variant;intron_variant	intron (NM_014044, intron 5 of 5)
chr16:370907:T:C:rs540	16	370907	ENST00000250930.7	371864	TMEM8A	0.575706	0.460576	-0.0724283	-47.0348	-347.545	0.591491	0.564773	-0.0772872	-37.1578	-193.691	0.684539	0.309388	-0.0509722	-29.7528	-160.236	0.79951	0.0373094	-0.0261374	-6.1973	-9.07055	TRUE	TRUE	TRUE	ENSP00000250930.3	578	SpliceAI=C|TMEM8A|0.00|0.00|0.00|0.00|1|-22|1|-20	0	3_prime_UTR_variant;upstream_gene_variant	promoter-TSS (NM_006428)
chr6:29870684:G:A:rs28686860	6	29870684	ENST00000638375.1	29942554	HLA-A	0.110031	0.459872	0.000775973	46.9682	-346.815	0.110704	0.478312	0.00215906	31.2335	-151.789	0.114963	0.38758	0.00188071	35.363	-211.779	0.130392	0.382175	0.00956284	24.7591	-104.417	TRUE	TRUE	TRUE	ENSP00000492789.1	325	.		downstream_gene_variant;intergenic_region	Intergenic
chr6:30017548:A:G:rs9261146	6	30017548	ENST00000359374.8	30061259	ZNRD1	0.0533944	0.459797	-0.16345	-46.9611	-346.738	0.0571821	0.525643	-0.192957	-34.3371	-173.784	0.0518703	0.506508	-0.184625	-45.0347	-304.333	0.0558824	0.0698356	-0.0432398	-8.62572	-16.5867	TRUE	TRUE	TRUE	ENSP00000352333.4	126	.		intron_variant	intron (NR_145416, intron 6 of 6)
chr6:30017711:A:G:rs9261147	6	30017711	ENST00000359374.8	30061259	ZNRD1	0.0533944	0.459797	-0.16345	-46.9611	-346.738	0.0571821	0.525643	-0.192957	-34.3371	-173.784	0.0518703	0.506508	-0.184625	-45.0347	-304.333	0.0558824	0.0698356	-0.0432398	-8.62572	-16.5867	TRUE	TRUE	TRUE	ENSP00000352333.4	126	.		intron_variant	intron (NR_145416, intron 6 of 6)
chr6:30019961:G:A:rs9261151	6	30019961	ENST00000359374.8	30061259	ZNRD1	0.0533944	0.459797	-0.16345	-46.9611	-346.738	0.0571821	0.525643	-0.192957	-34.3371	-173.784	0.0518703	0.506508	-0.184625	-45.0347	-304.333	0.0558824	0.0698356	-0.0432398	-8.62572	-16.5867	TRUE	TRUE	TRUE	ENSP00000352333.4	126	.		intron_variant	intron (NR_145416, intron 6 of 6)
chr6:30020662:T:G:rs3891157	6	30020662	ENST00000359374.8	30061259	ZNRD1	0.0533944	0.459797	-0.16345	-46.9611	-346.738	0.0571821	0.525643	-0.192957	-34.3371	-173.784	0.0518703	0.506508	-0.184625	-45.0347	-304.333	0.0558824	0.0698356	-0.0432398	-8.62572	-16.5867	TRUE	TRUE	TRUE	ENSP00000352333.4	126	.		intron_variant	intron (NR_145416, intron 6 of 6)
chr6:30020963:G:A:rs3891156	6	30020963	ENST00000359374.8	30061259	ZNRD1	0.0533944	0.459797	-0.16345	-46.9611	-346.738	0.0571821	0.525643	-0.192957	-34.3371	-173.784	0.0518703	0.506508	-0.184625	-45.0347	-304.333	0.0558824	0.0698356	-0.0432398	-8.62572	-16.5867	TRUE	TRUE	TRUE	ENSP00000352333.4	126	.		intron_variant	intron (NR_145416, intron 6 of 6)
chr6:30023761:G:T:rs9261156	6	30023761	ENST00000359374.8	30061259	ZNRD1	0.0533944	0.459797	-0.16345	-46.9611	-346.738	0.0571821	0.525643	-0.192957	-34.3371	-173.784	0.0518703	0.506508	-0.184625	-45.0347	-304.333	0.0558824	0.0698356	-0.0432398	-8.62572	-16.5867	TRUE	TRUE	TRUE	ENSP00000352333.4	126	.		intron_variant	intron (NR_145416, intron 5 of 6)
chr6:30023872:A:G:rs6919438	6	30023872	ENST00000359374.8	30061259	ZNRD1	0.0533944	0.459797	-0.16345	-46.9611	-346.738	0.0571821	0.525643	-0.192957	-34.3371	-173.784	0.0518703	0.506508	-0.184625	-45.0347	-304.333	0.0558824	0.0698356	-0.0432398	-8.62572	-16.5867	TRUE	TRUE	TRUE	ENSP00000352333.4	126	.		intron_variant	intron (NR_145416, intron 5 of 6)
chr6:30024021:G:A:rs6920254	6	30024021	ENST00000359374.8	30061259	ZNRD1	0.0533944	0.459797	-0.16345	-46.9611	-346.738	0.0571821	0.525643	-0.192957	-34.3371	-173.784	0.0518703	0.506508	-0.184625	-45.0347	-304.333	0.0558824	0.0698356	-0.0432398	-8.62572	-16.5867	TRUE	TRUE	TRUE	ENSP00000352333.4	126	.		intron_variant	intron (NR_145416, intron 5 of 6)
chr6:30024509:C:T:rs6925061	6	30024509	ENST00000359374.8	30061259	ZNRD1	0.0533944	0.459797	-0.16345	-46.9611	-346.738	0.0571821	0.525643	-0.192957	-34.3371	-173.784	0.0518703	0.506508	-0.184625	-45.0347	-304.333	0.0558824	0.0698356	-0.0432398	-8.62572	-16.5867	TRUE	TRUE	TRUE	ENSP00000352333.4	126	.		intron_variant	intron (NR_145416, intron 5 of 6)
chr6:30025196:G:A:rs9261159	6	30025196	ENST00000359374.8	30061259	ZNRD1	0.0533944	0.459797	-0.16345	-46.9611	-346.738	0.0571821	0.525643	-0.192957	-34.3371	-173.784	0.0518703	0.506508	-0.184625	-45.0347	-304.333	0.0558824	0.0698356	-0.0432398	-8.62572	-16.5867	TRUE	TRUE	TRUE	ENSP00000352333.4	126	.		intron_variant	intron (NR_145416, intron 5 of 6)
chr6:30025309:T:C:rs9261160	6	30025309	ENST00000359374.8	30061259	ZNRD1	0.0533944	0.459797	-0.16345	-46.9611	-346.738	0.0571821	0.525643	-0.192957	-34.3371	-173.784	0.0543641	0.484552	-0.176313	-43.0994	-285.679	0.0607843	0.060774	-0.0384284	-8.00775	-14.475	TRUE	TRUE	TRUE	ENSP00000352333.4	126	.		intron_variant	intron (NR_145416, intron 5 of 6)
chr6:30027887:T:C:rs9261169	6	30027887	ENST00000359374.8	30061259	ZNRD1	0.0533944	0.459797	-0.16345	-46.9611	-346.738	0.0571821	0.525643	-0.192957	-34.3371	-173.784	0.0516209	0.504089	-0.18457	-44.8173	-302.238	0.0558824	0.0698356	-0.0432398	-8.62572	-16.5867	TRUE	TRUE	TRUE	ENSP00000352333.4	126	.		intron_variant	intron (NR_145416, intron 5 of 6)
chr6:30028344:A:G:rs9261171	6	30028344	ENST00000359374.8	30061259	ZNRD1	0.0533944	0.459797	-0.16345	-46.9611	-346.738	0.0571821	0.525643	-0.192957	-34.3371	-173.784	0.0518703	0.506508	-0.184625	-45.0347	-304.333	0.0558824	0.0698356	-0.0432398	-8.62572	-16.5867	TRUE	TRUE	TRUE	ENSP00000352333.4	126	.		intron_variant	intron (NR_145416, intron 5 of 6)
chr6:30029209:A:C:rs9261175	6	30029209	ENST00000359374.8	30061259	ZNRD1	0.0533944	0.459797	-0.16345	-46.9611	-346.738	0.0571821	0.525643	-0.192957	-34.3371	-173.784	0.0518703	0.506508	-0.184625	-45.0347	-304.333	0.0558824	0.0698356	-0.0432398	-8.62572	-16.5867	TRUE	TRUE	TRUE	ENSP00000352333.4	126	.		intron_variant	intron (NR_145416, intron 5 of 6)
chr6:30029535:T:C:rs9261176	6	30029535	ENST00000359374.8	30061259	ZNRD1	0.0533944	0.459797	-0.16345	-46.9611	-346.738	0.0567246	0.517765	-0.192265	-33.7993	-169.975	0.0518703	0.506508	-0.184625	-45.0347	-304.333	0.0558824	0.0698356	-0.0432398	-8.62572	-16.5867	TRUE	TRUE	TRUE	ENSP00000352333.4	126	.		intron_variant	intron (NR_145416, intron 5 of 6)
chr6:30029806:T:A:rs9261177	6	30029806	ENST00000359374.8	30061259	ZNRD1	0.0533944	0.459797	-0.16345	-46.9611	-346.738	0.0571821	0.525643	-0.192957	-34.3371	-173.784	0.0518703	0.506508	-0.184625	-45.0347	-304.333	0.0558824	0.0698356	-0.0432398	-8.62572	-16.5867	TRUE	TRUE	TRUE	ENSP00000352333.4	126	.		intron_variant	intron (NR_145416, intron 5 of 6)
chr6:30030483:C:T:rs9261179	6	30030483	ENST00000359374.8	30061259	ZNRD1	0.0533944	0.459797	-0.16345	-46.9611	-346.738	0.0571821	0.525643	-0.192957	-34.3371	-173.784	0.0518703	0.506508	-0.184625	-45.0347	-304.333	0.0558824	0.0698356	-0.0432398	-8.62572	-16.5867	TRUE	TRUE	TRUE	ENSP00000352333.4	126	.		intron_variant	intron (NR_145416, intron 5 of 6)
chr6:30034173:G:A:rs9261191	6	30034173	ENST00000359374.8	30061259	ZNRD1	0.0533944	0.459797	-0.16345	-46.9611	-346.738	0.0571821	0.525643	-0.192957	-34.3371	-173.784	0.0518703	0.506508	-0.184625	-45.0347	-304.333	0.0568627	0.0703386	-0.0430821	-8.65907	-16.7044	TRUE	TRUE	TRUE	ENSP00000352333.4	126	.		intron_variant	intron (NR_145416, intron 5 of 6)
chr6:30034396:T:C:rs9261193	6	30034396	ENST00000359374.8	30061259	ZNRD1	0.0533944	0.459797	-0.16345	-46.9611	-346.738	0.0571821	0.525643	-0.192957	-34.3371	-173.784	0.0518703	0.506508	-0.184625	-45.0347	-304.333	0.0558824	0.0698356	-0.0432398	-8.62572	-16.5867	TRUE	TRUE	TRUE	ENSP00000352333.4	126	.		intron_variant	intron (NR_145416, intron 5 of 6)
chr6:30037266:A:G:rs9261203	6	30037266	ENST00000359374.8	30061259	ZNRD1	0.0533944	0.459797	-0.16345	-46.9611	-346.738	0.0571821	0.525643	-0.192957	-34.3371	-173.784	0.0518703	0.506508	-0.184625	-45.0347	-304.333	0.0558824	0.0698356	-0.0432398	-8.62572	-16.5867	TRUE	TRUE	TRUE	ENSP00000352333.4	126	.		intron_variant	intron (NR_145416, intron 3 of 6)
chr6:30037984:CAA:C:rs9278546	6	30037984	ENST00000359374.8	30061259	ZNRD1	0.0533944	0.459797	-0.16345	-46.9611	-346.738	0.0567246	0.521957	-0.192826	-34.0843	-171.994	0.0518703	0.506508	-0.184625	-45.0347	-304.333	0.0558824	0.0698356	-0.0432398	-8.62572	-16.5867	TRUE	TRUE	TRUE	ENSP00000352333.4	126	.		intron_variant	intron (NR_145416, intron 3 of 6)
chr6:30038705:T:C:rs9261207	6	30038705	ENST00000359374.8	30061259	ZNRD1	0.0533944	0.459797	-0.16345	-46.9611	-346.738	0.0571821	0.525643	-0.192957	-34.3371	-173.784	0.0518703	0.506508	-0.184625	-45.0347	-304.333	0.0558824	0.0698356	-0.0432398	-8.62572	-16.5867	TRUE	TRUE	TRUE	ENSP00000352333.4	126	.		intron_variant	intron (NR_145416, intron 3 of 6)
chr6:30041437:T:A:rs9261213	6	30041437	ENST00000359374.8	30061259	ZNRD1	0.0533944	0.459797	-0.16345	-46.9611	-346.738	0.0571821	0.525643	-0.192957	-34.3371	-173.784	0.0516209	0.502373	-0.184267	-44.6637	-300.757	0.0558824	0.0698356	-0.0432398	-8.62572	-16.5867	TRUE	TRUE	TRUE	ENSP00000352333.4	126	.		intron_variant	intron (NR_145416, intron 3 of 6)
chr6:30041832:A:G:rs9261214	6	30041832	ENST00000359374.8	30061259	ZNRD1	0.0533944	0.459797	-0.16345	-46.9611	-346.738	0.0571821	0.525643	-0.192957	-34.3371	-173.784	0.0518703	0.506508	-0.184625	-45.0347	-304.333	0.0558824	0.0698356	-0.0432398	-8.62572	-16.5867	TRUE	TRUE	TRUE	ENSP00000352333.4	126	.		intron_variant	intron (NR_145416, intron 3 of 6)
chr6:30043498:G:A:rs9261218	6	30043498	ENST00000359374.8	30061259	ZNRD1	0.0533944	0.459797	-0.16345	-46.9611	-346.738	0.0571821	0.525643	-0.192957	-34.3371	-173.784	0.0518703	0.506508	-0.184625	-45.0347	-304.333	0.0558824	0.0698356	-0.0432398	-8.62572	-16.5867	TRUE	TRUE	TRUE	ENSP00000352333.4	126	.		intron_variant	intron (NR_145416, intron 3 of 6)
chr6:30044086:G:T:rs9261220	6	30044086	ENST00000359374.8	30061259	ZNRD1	0.0533944	0.459797	-0.16345	-46.9611	-346.738	0.0571821	0.525643	-0.192957	-34.3371	-173.784	0.0518703	0.506508	-0.184625	-45.0347	-304.333	0.0558824	0.0698356	-0.0432398	-8.62572	-16.5867	TRUE	TRUE	TRUE	ENSP00000352333.4	126	.		intron_variant	intron (NR_145416, intron 3 of 6)
chr6:30045995:T:C:rs9261223	6	30045995	ENST00000359374.8	30061259	ZNRD1	0.0533944	0.459797	-0.16345	-46.9611	-346.738	0.0567246	0.52239	-0.192977	-34.1139	-172.204	0.0518703	0.506508	-0.184625	-45.0347	-304.333	0.0553922	0.070102	-0.0434427	-8.6434	-16.6491	TRUE	TRUE	TRUE	ENSP00000352333.4	126	.		intron_variant	intron (NR_145416, intron 3 of 6)
chr6:30046680:C:T:rs9261226	6	30046680	ENST00000359374.8	30061259	ZNRD1	0.0533944	0.459797	-0.16345	-46.9611	-346.738	0.0571821	0.525643	-0.192957	-34.3371	-173.784	0.0518703	0.506508	-0.184625	-45.0347	-304.333	0.0558824	0.0698356	-0.0432398	-8.62572	-16.5867	TRUE	TRUE	TRUE	ENSP00000352333.4	126	.		intron_variant	intron (NR_145416, intron 3 of 6)
chr6:30047292:G:A:rs6925856	6	30047292	ENST00000359374.8	30061259	ZNRD1	0.0533944	0.459797	-0.16345	-46.9611	-346.738	0.0571821	0.525643	-0.192957	-34.3371	-173.784	0.0518703	0.506508	-0.184625	-45.0347	-304.333	0.0558824	0.0698356	-0.0432398	-8.62572	-16.5867	TRUE	TRUE	TRUE	ENSP00000352333.4	126	.		intron_variant	intron (NR_145416, intron 3 of 6)
chr6:30048796:A:G:rs7771476	6	30048796	ENST00000359374.8	30061259	ZNRD1	0.0533944	0.459797	-0.16345	-46.9611	-346.738	0.0571821	0.525643	-0.192957	-34.3371	-173.784	0.0518703	0.506508	-0.184625	-45.0347	-304.333	0.0558824	0.0698356	-0.0432398	-8.62572	-16.5867	TRUE	TRUE	TRUE	ENSP00000352333.4	126	.		intron_variant	intron (NR_145416, intron 3 of 6)
chr6:30049852:T:A:rs9261242	6	30049852	ENST00000359374.8	30061259	ZNRD1	0.0533944	0.459797	-0.16345	-46.9611	-346.738	0.0571821	0.525643	-0.192957	-34.3371	-173.784	0.0518703	0.506508	-0.184625	-45.0347	-304.333	0.0558824	0.0698356	-0.0432398	-8.62572	-16.5867	TRUE	TRUE	TRUE	ENSP00000352333.4	126	.		downstream_gene_variant;intron_variant	intron (NR_145416, intron 3 of 6)
chr6:30051738:G:A:rs9261248	6	30051738	ENST00000359374.8	30061259	ZNRD1	0.0533944	0.459797	-0.16345	-46.9611	-346.738	0.0571821	0.525643	-0.192957	-34.3371	-173.784	0.0516209	0.501085	-0.184013	-44.5488	-299.65	0.0558824	0.0698356	-0.0432398	-8.62572	-16.5867	TRUE	TRUE	TRUE	ENSP00000352333.4	126	.		downstream_gene_variant;intron_variant	intron (NR_145416, intron 3 of 6)
chr6:30051877:T:C:rs9261250	6	30051877	ENST00000359374.8	30061259	ZNRD1	0.0533944	0.459797	-0.16345	-46.9611	-346.738	0.0571821	0.525643	-0.192957	-34.3371	-173.784	0.0518703	0.506508	-0.184625	-45.0347	-304.333	0.0558824	0.0698356	-0.0432398	-8.62572	-16.5867	TRUE	TRUE	TRUE	ENSP00000352333.4	126	.		downstream_gene_variant;intron_variant	intron (NR_145416, intron 3 of 6)
chr6:30052865:T:G:rs9261253	6	30052865	ENST00000359374.8	30061259	ZNRD1	0.0533944	0.459797	-0.16345	-46.9611	-346.738	0.0567246	0.519837	-0.192461	-33.9399	-170.971	0.0518703	0.506508	-0.184625	-45.0347	-304.333	0.0558824	0.0698356	-0.0432398	-8.62572	-16.5867	TRUE	TRUE	TRUE	ENSP00000352333.4	126	.		downstream_gene_variant;intron_variant	intron (NR_145416, intron 3 of 6)
chr6:30054426:T:A:rs9256991	6	30054426	ENST00000359374.8	30061259	ZNRD1	0.0533944	0.459797	-0.16345	-46.9611	-346.738	0.0571821	0.525643	-0.192957	-34.3371	-173.784	0.0518703	0.506508	-0.184625	-45.0347	-304.333	0.0563725	0.0698855	-0.0430967	-8.62904	-16.5984	TRUE	TRUE	TRUE	ENSP00000352333.4	126	.		downstream_gene_variant;intron_variant	TTS (NR_145417).4
chr6:30056972:C:G:rs9261263	6	30056972	ENST00000359374.8	30061259	ZNRD1	0.0533944	0.459797	-0.16345	-46.9611	-346.738	0.0571821	0.525643	-0.192957	-34.3371	-173.784	0.0518703	0.506508	-0.184625	-45.0347	-304.333	0.0558824	0.0698356	-0.0432398	-8.62572	-16.5867	TRUE	TRUE	TRUE	ENSP00000352333.4	126	.		upstream_gene_variant;intron_variant;non_coding_transcript_exon_variant	non-coding (NR_145417, exon 3 of 3).4
chr6:30057433:T:C:rs9261264	6	30057433	ENST00000359374.8	30061259	ZNRD1	0.0533944	0.459797	-0.16345	-46.9611	-346.738	0.0571821	0.525643	-0.192957	-34.3371	-173.784	0.0518703	0.506508	-0.184625	-45.0347	-304.333	0.0558824	0.0698356	-0.0432398	-8.62572	-16.5867	TRUE	TRUE	TRUE	ENSP00000352333.4	126	.		upstream_gene_variant;intron_variant;non_coding_transcript_exon_variant	non-coding (NR_145417, exon 3 of 3).4
chr6:30058573:T:C:rs9261265	6	30058573	ENST00000359374.8	30061259	ZNRD1	0.0533944	0.459797	-0.16345	-46.9611	-346.738	0.0571821	0.525643	-0.192957	-34.3371	-173.784	0.0518703	0.506508	-0.184625	-45.0347	-304.333	0.0558824	0.0698356	-0.0432398	-8.62572	-16.5867	TRUE	TRUE	TRUE	ENSP00000352333.4	126	.		upstream_gene_variant;intron_variant;non_coding_transcript_exon_variant	non-coding (NR_145417, exon 1 of 3).4
chr6:30060700:T:C:rs3757332	6	30060700	ENST00000359374.8	30061259	ZNRD1	0.0533944	0.459797	-0.16345	-46.9611	-346.738	0.0571821	0.525643	-0.192957	-34.3371	-173.784	0.0518703	0.506508	-0.184625	-45.0347	-304.333	0.0558824	0.0698356	-0.0432398	-8.62572	-16.5867	TRUE	TRUE	TRUE	ENSP00000352333.4	126	.		upstream_gene_variant;intron_variant	promoter-TSS (NR_103864)
chr6:30061136:G:A:rs7770505	6	30061136	ENST00000359374.8	30061259	ZNRD1	0.0533944	0.459797	-0.16345	-46.9611	-346.738	0.0571821	0.525643	-0.192957	-34.3371	-173.784	0.0518703	0.506508	-0.184625	-45.0347	-304.333	0.0558824	0.0698356	-0.0432398	-8.62572	-16.5867	TRUE	TRUE	TRUE	ENSP00000352333.4	126	.		upstream_gene_variant;intron_variant;non_coding_transcript_exon_variant	promoter-TSS (NR_145418).3
chr6:30062280:G:A:rs10745	6	30062280	ENST00000359374.8	30061259	ZNRD1	0.0533944	0.459797	-0.16345	-46.9611	-346.738	0.0571821	0.525643	-0.192957	-34.3371	-173.784	0.0518703	0.506508	-0.184625	-45.0347	-304.333	0.0558824	0.0698356	-0.0432398	-8.62572	-16.5867	TRUE	TRUE	TRUE	ENSP00000352333.4	126	SpliceAI=A|ZNRD1|0.01|0.00|0.00|0.00|-48|-3|49|-48	0.01	synonymous_variant;upstream_gene_variant;intron_variant;non_coding_transcript_exon_variant	non-coding (NR_103864, exon 3 of 4)
chr6:30062358:G:A:rs9261270	6	30062358	ENST00000359374.8	30061259	ZNRD1	0.0533944	0.459797	-0.16345	-46.9611	-346.738	0.0571821	0.525643	-0.192957	-34.3371	-173.784	0.0518703	0.506508	-0.184625	-45.0347	-304.333	0.0558824	0.0698356	-0.0432398	-8.62572	-16.5867	TRUE	TRUE	TRUE	ENSP00000352333.4	126	SpliceAI=A|ZNRD1|0.00|0.00|0.00|0.00|-39|-21|-21|45	0	upstream_gene_variant;intron_variant	intron (NM_001278785, intron 4 of 4).7
chr6:30062412:T:A:rs9261271	6	30062412	ENST00000359374.8	30061259	ZNRD1	0.0533944	0.459797	-0.16345	-46.9611	-346.738	0.0571821	0.525643	-0.192957	-34.3371	-173.784	0.0518703	0.506508	-0.184625	-45.0347	-304.333	0.0558824	0.0698356	-0.0432398	-8.62572	-16.5867	TRUE	TRUE	TRUE	ENSP00000352333.4	126	SpliceAI=A|ZNRD1|0.00|0.00|0.00|0.00|2|39|43|-9	0	upstream_gene_variant;intron_variant	intron (NM_001278785, intron 4 of 4).7
chr6:30063282:C:T:rs9261276	6	30063282	ENST00000359374.8	30061259	ZNRD1	0.0533944	0.459797	-0.16345	-46.9611	-346.738	0.0567246	0.528053	-0.194002	-34.5035	-174.962	0.0518703	0.506508	-0.184625	-45.0347	-304.333	0.0558824	0.0698356	-0.0432398	-8.62572	-16.5867	TRUE	TRUE	TRUE	ENSP00000352333.4	126	SpliceAI=T|ZNRD1|0.00|0.00|0.00|0.00|-20|47|-20|0	0	upstream_gene_variant;intron_variant	intron (NM_001278785, intron 4 of 4).7
chr6:30064320:AAAG:A:rs144856153	6	30064320	ENST00000359374.8	30061259	ZNRD1	0.0533944	0.459797	-0.16345	-46.9611	-346.738	0.0567246	0.523203	-0.193246	-34.1695	-172.598	0.0518703	0.506508	-0.184625	-45.0347	-304.333	0.0558824	0.0698356	-0.0432398	-8.62572	-16.5867	TRUE	TRUE	TRUE	ENSP00000352333.4	126	SpliceAI=A|ZNRD1|0.00|0.00|0.00|0.00|21|4|-39|-26	0	upstream_gene_variant;intron_variant	intron (NM_001278785, intron 4 of 4).7
chr6:30065913:G:T:rs3807030	6	30065913	ENST00000359374.8	30061259	ZNRD1	0.0533944	0.459797	-0.16345	-46.9611	-346.738	0.0567246	0.525163	-0.193466	-34.3041	-173.551	0.0516209	0.50604	-0.184905	-44.9925	-303.927	0.0558824	0.0698356	-0.0432398	-8.62572	-16.5867	TRUE	TRUE	TRUE	ENSP00000352333.4	126	.		upstream_gene_variant;downstream_gene_variant;intron_variant	Intergenic
chr6:30066566:TGTTA:T:rs113912597	6	30066566	ENST00000359374.8	30061259	ZNRD1	0.0533944	0.459797	-0.16345	-46.9611	-346.738	0.0567246	0.525163	-0.193466	-34.3041	-173.551	0.0518703	0.506508	-0.184625	-45.0347	-304.333	0.0558824	0.0698356	-0.0432398	-8.62572	-16.5867	TRUE	TRUE	TRUE	ENSP00000352333.4	126	.		upstream_gene_variant;downstream_gene_variant;intron_variant	promoter-TSS (NM_021959).8
chr6:30068028:T:A:rs9261284	6	30068028	ENST00000359374.8	30061259	ZNRD1	0.0533944	0.459797	-0.16345	-46.9611	-346.738	0.0567246	0.525163	-0.193466	-34.3041	-173.551	0.0518703	0.506508	-0.184625	-45.0347	-304.333	0.0558824	0.0698356	-0.0432398	-8.62572	-16.5867	TRUE	TRUE	TRUE	ENSP00000352333.4	126	SpliceAI=A|PPP1R11|0.00|0.00|0.00|0.00|-8|-2|38|-2	0	downstream_gene_variant;intron_variant	intron (NM_021959, intron 1 of 2).8
chr6:30068306:C:A:rs9261285	6	30068306	ENST00000359374.8	30061259	ZNRD1	0.0533944	0.459797	-0.16345	-46.9611	-346.738	0.0567246	0.525163	-0.193466	-34.3041	-173.551	0.0516209	0.505975	-0.18489	-44.9866	-303.87	0.0558824	0.0698356	-0.0432398	-8.62572	-16.5867	TRUE	TRUE	TRUE	ENSP00000352333.4	126	SpliceAI=A|PPP1R11|0.00|0.05|0.00|0.07|48|-27|1|47	0.07	downstream_gene_variant;intron_variant	intron (NM_021959, intron 1 of 2).8
chr6:30068492:A:G:rs9261286	6	30068492	ENST00000359374.8	30061259	ZNRD1	0.0533944	0.459797	-0.16345	-46.9611	-346.738	0.0567246	0.525163	-0.193466	-34.3041	-173.551	0.0518703	0.506508	-0.184625	-45.0347	-304.333	0.0558824	0.0698356	-0.0432398	-8.62572	-16.5867	TRUE	TRUE	TRUE	ENSP00000352333.4	126	SpliceAI=G|PPP1R11|0.00|0.02|0.00|0.02|1|-28|-1|-7	0.02	downstream_gene_variant;intron_variant	intron (NM_021959, intron 1 of 2).8
chr6:30068793:A:G:rs9261287	6	30068793	ENST00000359374.8	30061259	ZNRD1	0.0533944	0.459797	-0.16345	-46.9611	-346.738	0.0567246	0.525163	-0.193466	-34.3041	-173.551	0.0518703	0.506508	-0.184625	-45.0347	-304.333	0.0558824	0.0698356	-0.0432398	-8.62572	-16.5867	TRUE	TRUE	TRUE	ENSP00000352333.4	126	SpliceAI=G|PPP1R11|0.01|0.00|0.00|0.00|-8|2|38|-38	0.01	downstream_gene_variant;intron_variant	intron (NM_021959, intron 2 of 2).8
chr6:30071707:C:T:rs2301751	6	30071707	ENST00000359374.8	30061259	ZNRD1	0.0533944	0.459797	-0.16345	-46.9611	-346.738	0.0571821	0.525643	-0.192957	-34.3371	-173.784	0.0518703	0.506508	-0.184625	-45.0347	-304.333	0.0558824	0.0698356	-0.0432398	-8.62572	-16.5867	TRUE	TRUE	TRUE	ENSP00000352333.4	126	SpliceAI=T|RNF39|0.00|0.15|0.00|0.00|-16|27|37|48	0.15	downstream_gene_variant;intron_variant	intron (NM_170769, intron 3 of 4).8
chr6:30071975:T:A:rs9261296	6	30071975	ENST00000359374.8	30061259	ZNRD1	0.0533944	0.459797	-0.16345	-46.9611	-346.738	0.0571821	0.525643	-0.192957	-34.3371	-173.784	0.0518703	0.506508	-0.184625	-45.0347	-304.333	0.0558824	0.0698356	-0.0432398	-8.62572	-16.5867	TRUE	TRUE	TRUE	ENSP00000352333.4	126	SpliceAI=A|RNF39|0.00|0.00|0.00|0.00|-44|3|47|-42	0	downstream_gene_variant;intron_variant	intron (NM_170769, intron 3 of 4).8
chr6:30074891:T:C:rs9261303	6	30074891	ENST00000359374.8	30061259	ZNRD1	0.0533944	0.459797	-0.16345	-46.9611	-346.738	0.0571821	0.525643	-0.192957	-34.3371	-173.784	0.0518703	0.506508	-0.184625	-45.0347	-304.333	0.0558824	0.0698356	-0.0432398	-8.62572	-16.5867	TRUE	TRUE	TRUE	ENSP00000352333.4	126	SpliceAI=C|RNF39|0.00|0.00|0.00|0.00|-49|-16|1|3	0	downstream_gene_variant;intron_variant	intron (NM_170769, intron 1 of 4).8
chr6:30075394:G:C:rs9261304	6	30075394	ENST00000359374.8	30061259	ZNRD1	0.0533944	0.459797	-0.16345	-46.9611	-346.738	0.0571821	0.525643	-0.192957	-34.3371	-173.784	0.0518703	0.498781	-0.183213	-44.344	-297.676	0.0558824	0.0698356	-0.0432398	-8.62572	-16.5867	TRUE	TRUE	TRUE	ENSP00000352333.4	126	SpliceAI=C|RNF39|0.00|0.00|0.00|0.00|-30|-9|5|-42	0	synonymous_variant;5_prime_UTR_variant	exon (NM_025236, exon 1 of 4)
chr6:30076194:TTGA:T:rs3840540	6	30076194	ENST00000359374.8	30061259	ZNRD1	0.0533944	0.459797	-0.16345	-46.9611	-346.738	0.0571821	0.525643	-0.192957	-34.3371	-173.784	0.0518703	0.506508	-0.184625	-45.0347	-304.333	0.0568627	0.0680047	-0.0423334	-8.50353	-16.1588	TRUE	TRUE	TRUE	ENSP00000352333.4	126	.		upstream_gene_variant;intergenic_region	promoter-TSS (NM_025236)
chr6:30077137:G:A:rs3807036	6	30077137	ENST00000359374.8	30061259	ZNRD1	0.0533944	0.459797	-0.16345	-46.9611	-346.738	0.0571821	0.525643	-0.192957	-34.3371	-173.784	0.0518703	0.506508	-0.184625	-45.0347	-304.333	0.0568627	0.0680047	-0.0423334	-8.50353	-16.1588	TRUE	TRUE	TRUE	ENSP00000352333.4	126	.		upstream_gene_variant;intergenic_region	Intergenic
chr6:30078763:T:C:rs9261312	6	30078763	ENST00000359374.8	30061259	ZNRD1	0.0533944	0.459797	-0.16345	-46.9611	-346.738	0.0571821	0.525643	-0.192957	-34.3371	-173.784	0.0518703	0.506508	-0.184625	-45.0347	-304.333	0.0568627	0.0680047	-0.0423334	-8.50353	-16.1588	TRUE	TRUE	TRUE	ENSP00000352333.4	126	.		upstream_gene_variant;intergenic_region	Intergenic
chr6:30078975:C:A:rs9261313	6	30078975	ENST00000359374.8	30061259	ZNRD1	0.0533944	0.459797	-0.16345	-46.9611	-346.738	0.0571821	0.525643	-0.192957	-34.3371	-173.784	0.0518703	0.506508	-0.184625	-45.0347	-304.333	0.0568627	0.0680047	-0.0423334	-8.50353	-16.1588	TRUE	TRUE	TRUE	ENSP00000352333.4	126	.		upstream_gene_variant;intergenic_region	Intergenic
chr6:30079206:A:T:rs9261314	6	30079206	ENST00000359374.8	30061259	ZNRD1	0.0533944	0.459797	-0.16345	-46.9611	-346.738	0.0571821	0.525643	-0.192957	-34.3371	-173.784	0.0518703	0.506508	-0.184625	-45.0347	-304.333	0.0568627	0.0680047	-0.0423334	-8.50353	-16.1588	TRUE	TRUE	TRUE	ENSP00000352333.4	126	.		upstream_gene_variant;intergenic_region	Intergenic
chr6:30079726:G:T:rs9261315	6	30079726	ENST00000359374.8	30061259	ZNRD1	0.0533944	0.459797	-0.16345	-46.9611	-346.738	0.0571821	0.525643	-0.192957	-34.3371	-173.784	0.0521197	0.502717	-0.183565	-44.6945	-301.054	0.0568627	0.0680047	-0.0423334	-8.50353	-16.1588	TRUE	TRUE	TRUE	ENSP00000352333.4	126	.		upstream_gene_variant;intergenic_region	Intergenic
chr6:30080060:G:A:rs9261316	6	30080060	ENST00000359374.8	30061259	ZNRD1	0.0533944	0.459797	-0.16345	-46.9611	-346.738	0.0576395	0.523365	-0.191783	-34.1806	-172.676	0.0521197	0.502717	-0.183565	-44.6945	-301.054	0.0568627	0.0680047	-0.0423334	-8.50353	-16.1588	TRUE	TRUE	TRUE	ENSP00000352333.4	126	.		upstream_gene_variant;intergenic_region	Intergenic
chr6:30080528:A:T:rs9261317	6	30080528	ENST00000359374.8	30061259	ZNRD1	0.0533944	0.459797	-0.16345	-46.9611	-346.738	0.0571821	0.525643	-0.192957	-34.3371	-173.784	0.0521197	0.502717	-0.183565	-44.6945	-301.054	0.0568627	0.0680047	-0.0423334	-8.50353	-16.1588	TRUE	TRUE	TRUE	ENSP00000352333.4	126	.		upstream_gene_variant;intergenic_region	Intergenic
chr6:30080868:G:A:rs9261319	6	30080868	ENST00000359374.8	30061259	ZNRD1	0.0533944	0.459797	-0.16345	-46.9611	-346.738	0.0571821	0.525643	-0.192957	-34.3371	-173.784	0.0521197	0.502717	-0.183565	-44.6945	-301.054	0.0568627	0.0680047	-0.0423334	-8.50353	-16.1588	TRUE	TRUE	TRUE	ENSP00000352333.4	126	.		intergenic_region	Intergenic
chr6:30086254:G:A:rs138821691	6	30086254	ENST00000359374.8	30061259	ZNRD1	0.0533944	0.459797	-0.16345	-46.9611	-346.738	0.0571821	0.525643	-0.192957	-34.3371	-173.784	0.0521197	0.502717	-0.183565	-44.6945	-301.054	0.0568627	0.0680047	-0.0423334	-8.50353	-16.1588	TRUE	TRUE	TRUE	ENSP00000352333.4	126	.		intergenic_region	Intergenic
chr6:30086969:G:A:rs9261359	6	30086969	ENST00000359374.8	30061259	ZNRD1	0.0533944	0.459797	-0.16345	-46.9611	-346.738	0.0567246	0.523203	-0.193246	-34.1695	-172.598	0.0521197	0.502717	-0.183565	-44.6945	-301.054	0.0568627	0.0680047	-0.0423334	-8.50353	-16.1588	TRUE	TRUE	TRUE	ENSP00000352333.4	126	.		intergenic_region	Intergenic
chr6:30087890:C:T:rs9261360	6	30087890	ENST00000359374.8	30061259	ZNRD1	0.0533944	0.459797	-0.16345	-46.9611	-346.738	0.0571821	0.525643	-0.192957	-34.3371	-173.784	0.0521197	0.502717	-0.183565	-44.6945	-301.054	0.0568627	0.0680047	-0.0423334	-8.50353	-16.1588	TRUE	TRUE	TRUE	ENSP00000352333.4	126	.		intergenic_region	Intergenic
chr6:30088156:A:G:rs9261361	6	30088156	ENST00000359374.8	30061259	ZNRD1	0.0533944	0.459797	-0.16345	-46.9611	-346.738	0.0571821	0.525643	-0.192957	-34.3371	-173.784	0.0521197	0.502717	-0.183565	-44.6945	-301.054	0.0568627	0.0680047	-0.0423334	-8.50353	-16.1588	TRUE	TRUE	TRUE	ENSP00000352333.4	126	.		intergenic_region	Intergenic
chr6:30089208:A:G:rs9261364	6	30089208	ENST00000359374.8	30061259	ZNRD1	0.0533944	0.459797	-0.16345	-46.9611	-346.738	0.0571821	0.525643	-0.192957	-34.3371	-173.784	0.0521197	0.502717	-0.183565	-44.6945	-301.054	0.0563725	0.0674677	-0.0423097	-8.46745	-16.0334	TRUE	TRUE	TRUE	ENSP00000352333.4	126	.		intergenic_region	Intergenic
chr6:30089898:C:T:rs9261365	6	30089898	ENST00000359374.8	30061259	ZNRD1	0.0533944	0.459797	-0.16345	-46.9611	-346.738	0.0571821	0.525643	-0.192957	-34.3371	-173.784	0.0521197	0.502717	-0.183565	-44.6945	-301.054	0.0563725	0.067598	-0.0423635	-8.47622	-16.0638	TRUE	TRUE	TRUE	ENSP00000352333.4	126	.		intergenic_region	Intergenic
chr6:30090464:T:A:rs9261367	6	30090464	ENST00000359374.8	30061259	ZNRD1	0.0533944	0.459797	-0.16345	-46.9611	-346.738	0.0571821	0.525643	-0.192957	-34.3371	-173.784	0.0521197	0.502717	-0.183565	-44.6945	-301.054	0.0568627	0.0680047	-0.0423334	-8.50353	-16.1588	TRUE	TRUE	TRUE	ENSP00000352333.4	126	.		intergenic_region	Intergenic
chr6:30090828:G:A:rs9261369	6	30090828	ENST00000359374.8	30061259	ZNRD1	0.0533944	0.459797	-0.16345	-46.9611	-346.738	0.0571821	0.525643	-0.192957	-34.3371	-173.784	0.0521197	0.502717	-0.183565	-44.6945	-301.054	0.0568627	0.0680047	-0.0423334	-8.50353	-16.1588	TRUE	TRUE	TRUE	ENSP00000352333.4	126	.		intergenic_region	Intergenic
chr6:30091278:C:G:rs9261372	6	30091278	ENST00000359374.8	30061259	ZNRD1	0.0533944	0.459797	-0.16345	-46.9611	-346.738	0.0571821	0.525643	-0.192957	-34.3371	-173.784	0.0521197	0.502717	-0.183565	-44.6945	-301.054	0.0568627	0.0680047	-0.0423334	-8.50353	-16.1588	TRUE	TRUE	TRUE	ENSP00000352333.4	126	.		intergenic_region	Intergenic
chr6:30091496:T:C:rs9261374	6	30091496	ENST00000359374.8	30061259	ZNRD1	0.0533944	0.459797	-0.16345	-46.9611	-346.738	0.0571821	0.525643	-0.192957	-34.3371	-173.784	0.0521197	0.502717	-0.183565	-44.6945	-301.054	0.0568627	0.0680047	-0.0423334	-8.50353	-16.1588	TRUE	TRUE	TRUE	ENSP00000352333.4	126	.		intergenic_region	Intergenic
chr6:30092042:T:C:rs9261377	6	30092042	ENST00000359374.8	30061259	ZNRD1	0.0533944	0.459797	-0.16345	-46.9611	-346.738	0.0571821	0.525643	-0.192957	-34.3371	-173.784	0.0521197	0.502717	-0.183565	-44.6945	-301.054	0.0573529	0.0692767	-0.0425833	-8.58856	-16.456	TRUE	TRUE	TRUE	ENSP00000352333.4	126	.		intergenic_region	Intergenic
chr6:30092111:C:T:rs9261379	6	30092111	ENST00000359374.8	30061259	ZNRD1	0.0533944	0.459797	-0.16345	-46.9611	-346.738	0.0571821	0.525643	-0.192957	-34.3371	-173.784	0.0521197	0.502717	-0.183565	-44.6945	-301.054	0.0573529	0.0692767	-0.0425833	-8.58856	-16.456	TRUE	TRUE	TRUE	ENSP00000352333.4	126	.		intergenic_region	Intergenic
chr6:30092225:G:A:rs9261381	6	30092225	ENST00000359374.8	30061259	ZNRD1	0.0533944	0.459797	-0.16345	-46.9611	-346.738	0.0571821	0.525643	-0.192957	-34.3371	-173.784	0.0521197	0.502717	-0.183565	-44.6945	-301.054	0.0573529	0.0692767	-0.0425833	-8.58856	-16.456	TRUE	TRUE	TRUE	ENSP00000352333.4	126	.		intergenic_region	Intergenic
chr6:30092477:C:T:rs2158289	6	30092477	ENST00000359374.8	30061259	ZNRD1	0.0533944	0.459797	-0.16345	-46.9611	-346.738	0.0571821	0.525643	-0.192957	-34.3371	-173.784	0.0523691	0.499239	-0.182611	-44.3846	-298.067	0.0578431	0.0688627	-0.0423013	-8.56095	-16.3593	TRUE	TRUE	TRUE	ENSP00000352333.4	126	.		intergenic_region	Intergenic
chr6:30092478:G:T:rs2158288	6	30092478	ENST00000359374.8	30061259	ZNRD1	0.0533944	0.459797	-0.16345	-46.9611	-346.738	0.0571821	0.525643	-0.192957	-34.3371	-173.784	0.0521197	0.502717	-0.183565	-44.6945	-301.054	0.0573529	0.0692767	-0.0425833	-8.58856	-16.456	TRUE	TRUE	TRUE	ENSP00000352333.4	126	.		intergenic_region	Intergenic
chr6:30092648:T:C:rs2107201	6	30092648	ENST00000359374.8	30061259	ZNRD1	0.0533944	0.459797	-0.16345	-46.9611	-346.738	0.0571821	0.525643	-0.192957	-34.3371	-173.784	0.0521197	0.502717	-0.183565	-44.6945	-301.054	0.0573529	0.0692767	-0.0425833	-8.58856	-16.456	TRUE	TRUE	TRUE	ENSP00000352333.4	126	.		intergenic_region	Intergenic
chr6:30092659:A:C:rs2107200	6	30092659	ENST00000359374.8	30061259	ZNRD1	0.0533944	0.459797	-0.16345	-46.9611	-346.738	0.0571821	0.525643	-0.192957	-34.3371	-173.784	0.0521197	0.502717	-0.183565	-44.6945	-301.054	0.0573529	0.0692767	-0.0425833	-8.58856	-16.456	TRUE	TRUE	TRUE	ENSP00000352333.4	126	.		intergenic_region	Intergenic
chr6:30092695:A:C:rs9261382	6	30092695	ENST00000359374.8	30061259	ZNRD1	0.0533944	0.459797	-0.16345	-46.9611	-346.738	0.0567246	0.514493	-0.191613	-33.5786	-168.412	0.0521197	0.502717	-0.183565	-44.6945	-301.054	0.0573529	0.0692767	-0.0425833	-8.58856	-16.456	TRUE	TRUE	TRUE	ENSP00000352333.4	126	.		intergenic_region	Intergenic
chr6:30093270:CA:C:rs9278569	6	30093270	ENST00000359374.8	30061259	ZNRD1	0.0533944	0.459797	-0.16345	-46.9611	-346.738	0.0571821	0.525643	-0.192957	-34.3371	-173.784	0.0521197	0.502717	-0.183565	-44.6945	-301.054	0.0573529	0.0692767	-0.0425833	-8.58856	-16.456	TRUE	TRUE	TRUE	ENSP00000352333.4	126	.		intergenic_region	Intergenic
chr6:30093516:G:A:rs9261386	6	30093516	ENST00000359374.8	30061259	ZNRD1	0.0533944	0.459797	-0.16345	-46.9611	-346.738	0.0571821	0.525643	-0.192957	-34.3371	-173.784	0.0521197	0.502717	-0.183565	-44.6945	-301.054	0.0573529	0.0692767	-0.0425833	-8.58856	-16.456	TRUE	TRUE	TRUE	ENSP00000352333.4	126	.		intergenic_region	Intergenic
chr6:30094281:G:A:rs6923832	6	30094281	ENST00000359374.8	30061259	ZNRD1	0.0533944	0.459797	-0.16345	-46.9611	-346.738	0.0571821	0.525643	-0.192957	-34.3371	-173.784	0.0521197	0.502717	-0.183565	-44.6945	-301.054	0.0573529	0.0692767	-0.0425833	-8.58856	-16.456	TRUE	TRUE	TRUE	ENSP00000352333.4	126	.		intergenic_region	Intergenic
chr6:32591299:A:G:rs9270487	6	32591299	ENST00000460633.1	32637431	HLA-DQA1	0.355454	0.458724	-0.0270047	-46.8597	-345.629	0.360476	0.270785	-0.00507976	-19.8772	-74.2897	0.386284	0.224126	-0.00374632	-23.8915	-110.263	0.42549	0.0301536	-0.0290382	-5.55079	-7.43466	TRUE	TRUE	TRUE	NA	NA	.		upstream_gene_variant;intergenic_region	Intergenic
chr14:22905226:G:A:rs2295680	14	22905226	ENST00000555209.5	22900645	RBM23	0.573989	0.457431	0.0323725	46.7379	-344.296	0.559927	0.413448	0.0326459	27.3859	-124.681	0.378554	0.164983	0.0331239	19.759	-78.6973	0.123529	0.117316	0.0319603	11.4766	-27.942	TRUE	TRUE	TRUE	ENSP00000452602.1	189	SpliceAI=A|RBM23|0.73|0.02|0.00|0.00|-5|43|12|-8	0.73	synonymous_variant	exon (NM_018107, exon 7 of 13)
chr14:22907106:G:A:rs4981445	14	22907106	ENST00000555209.5	22900645	RBM23	0.573989	0.457431	0.0323725	46.7379	-344.296	0.559927	0.413448	0.0326459	27.3859	-124.681	0.378554	0.164983	0.0331239	19.759	-78.6973	0.123529	0.119521	0.0323792	11.5984	-28.4824	TRUE	TRUE	TRUE	ENSP00000452602.1	189	SpliceAI=A|RBM23|0.00|0.00|0.00|0.00|-10|36|-9|-41	0	intron_variant	intron (NM_001308044, intron 2 of 11)
chr14:22908037:T:C:rs56180741	14	22908037	ENST00000555209.5	22900645	RBM23	0.573989	0.457431	0.0323725	46.7379	-344.296	0.559927	0.413448	0.0326459	27.3859	-124.681	0.378554	0.164983	0.0331239	19.759	-78.6973	0.123529	0.117316	0.0319603	11.4766	-27.942	TRUE	TRUE	TRUE	ENSP00000452602.1	189	SpliceAI=C|RBM23|0.00|0.00|0.00|0.00|17|-10|-17|-5	0	intron_variant	intron (NM_001308044, intron 2 of 11)
chr6:32659088:A:AACAC:rs756854248	6	32659088	ENST00000434651.6	32659467	HLA-DQB1	0.0406178	0.457362	-0.298748	-46.7314	-344.224	0.0333943	0.480484	-0.394546	-31.3697	-152.754	0.0309227	0.286096	-0.344236	-28.1403	-146.001	0.0171569	0.0190787	-0.113235	-4.3903	-4.90065	TRUE	TRUE	TRUE	ENSP00000407332.2	261	.		upstream_gene_variant;downstream_gene_variant;intergenic_region	promoter-TSS (NR_133907)
chr8:11844378:CTG:C:rs4178	8	11844378	ENST00000533455.5	11844355	CTSB	0.190122	0.456897	0.067466	46.6876	-343.746	0.197164	0.472775	0.0887146	30.8887	-149.348	0.152618	0.231544	0.066749	24.4006	-114.389	0.0686275	0.0891074	0.0361366	9.84601	-21.1336	TRUE	TRUE	TRUE	ENSP00000432244.1	339	SpliceAI=C|CTSB|0.00|0.00|0.00|0.00|48|-1|40|-14	0	3_prime_UTR_variant	3' UTR (NM_147782, exon 11 of 11)
chr18:74254037:C:T:rs72980420	18	74254037	ENST00000583418.1	74253297	CYB5A	0.145118	0.456325	0.120051	46.6338	-343.157	0.140897	0.49695	0.042321	32.4207	-160.203	0.142394	0.286899	0.0269348	28.1957	-146.484	0.121078	0.0397439	0.0186808	6.4044	-9.62791	TRUE	TRUE	TRUE	NA	NA	SpliceAI=T|CYB5A|0.00|0.00|0.00|0.00|-29|13|34|-14	0	downstream_gene_variant;intron_variant	intron (NM_148923, intron 4 of 4)
chr22:40860798:A:G:rs103197	22	40860798	ENST00000357137.9	40857148	XPNPEP3	0.537376	0.455073	-0.0458902	-46.5163	-341.871	0.564501	0.419817	-0.123411	-27.7471	-127.207	0.677805	0.341993	-0.119837	-32.047	-180.985	0.844608	0.0546311	-0.0215895	-7.56756	-13.0521	TRUE	TRUE	TRUE	ENSP00000349658.4	507	SpliceAI=G|XPNPEP3|0.00|0.00|0.26|0.00|-50|38|-5|33,G|DNAJB7|0.00|0.00|0.00|0.00|15|-11|4|15	0.26	splice_region_variant&intron_variant;3_prime_UTR_variant;upstream_gene_variant;intron_variant	3' UTR (NM_145174, exon 1 of 1)
chr4:75917705:A:T:rs7686066	4	75917705	ENST00000507956.5	75917467	NAAA	0.280702	0.455038	0.0359487	46.513	-341.836	0.288655	0.53121	0.0435441	34.7228	-176.514	0.243142	0.454824	0.0370129	40.6019	-261.645	0.169608	0.192322	0.0247666	15.3614	-47.0746	TRUE	TRUE	TRUE	ENSP00000427641.1	323	SpliceAI=T|NAAA|0.00|0.00|0.00|0.00|9|-14|-8|-40	0	missense_variant;3_prime_UTR_variant;intron_variant	intron (NM_014435, intron 9 of 10)
chr6:26413747:C:T:rs56190518	6	26413747	ENST00000425234.6	26402250	BTN3A1	0.16762	0.454254	0.00505708	46.4395	-341.032	0.174748	0.455266	0.00847305	29.8202	-141.791	0.161845	0.333195	0.00752942	31.4227	-175.287	0.170098	0.0778825	0.00337298	9.14879	-18.4756	TRUE	TRUE	TRUE	ENSP00000396684.2	378	SpliceAI=T|BTN3A1|0.00|0.00|0.00|0.00|-1|-3|-2|49	0	3_prime_UTR_variant	3' UTR (NM_001145008, exon 10 of 10)
chr19:41433392:C:G:rs1043413	19	41433392	ENST00000438807.7	41431318	DMAC2	0.393783	0.454181	-0.0627851	-46.4327	-340.957	0.39936	0.428473	-0.0573284	-28.2432	-130.684	0.457107	0.467801	-0.0690326	-41.6761	-271.971	0.534804	0.191017	-0.0651972	-15.2969	-46.7276	TRUE	TRUE	TRUE	ENSP00000397413.3	158	SpliceAI=G|ATP5SL|0.00|0.01|0.00|0.00|7|31|-30|-48	0.01	missense_variant;upstream_gene_variant;intron_variant;non_coding_transcript_exon_variant	exon (NM_001320839, exon 4 of 4)
chr6:31355576:G:A:rs2257269	6	31355576	ENST00000463574.1	31355122	HLA-B	0.372426	0.453914	0.00552399	46.4077	-340.684	0.328454	0.357708	0.0114361	24.3427	-103.676	0.347382	0.351751	0.00979031	32.7446	-187.394	0.362745	0.110055	0.00635689	11.0703	-26.171	TRUE	TRUE	TRUE	NA	NA	SpliceAI=A|HLA-B|0.02|0.01|0.00|0.00|-31|16|-31|-41	0.02	synonymous_variant;upstream_gene_variant	promoter-TSS (NR_106951)
chr9:93026942:C:T:rs10992586	9	93026942	ENST00000468206.6	92964325	FGD3	0.039283	0.453702	-0.0901422	-46.3878	-340.467	0.0407136	0.526485	-0.0916475	-34.3951	-174.195	0.0491272	0.303347	-0.0627676	-29.3329	-156.498	0.0651961	0.0241555	-0.0282775	-4.95285	-6.06385	TRUE	TRUE	TRUE	ENSP00000496819.1	725	SpliceAI=T|FGD3|0.03|-0.00|0.11|0.00|5|-14|46|-41	0.11	intron_variant	intron (NM_001083536, intron 14 of 17)
chr9:93027487:G:A:rs10992587	9	93027487	ENST00000468206.6	92964325	FGD3	0.039283	0.453702	-0.0901422	-46.3878	-340.467	0.0407136	0.526485	-0.0916475	-34.3951	-174.195	0.0359102	0.374529	-0.0801766	-34.3979	-202.736	0.0367647	0.0472496	-0.050861	-7.01046	-11.3504	TRUE	TRUE	TRUE	ENSP00000496819.1	725	SpliceAI=A|FGD3|0.00|0.00|0.00|0.00|11|-5|-35|-5	0	intron_variant	intron (NM_001083536, intron 14 of 17)
chr9:93027594:C:T:rs10992588	9	93027594	ENST00000468206.6	92964325	FGD3	0.039283	0.453702	-0.0901422	-46.3878	-340.467	0.0407136	0.526485	-0.0916475	-34.3951	-174.195	0.0538653	0.253621	-0.0545751	-25.9123	-126.905	0.075	0.01746	-0.0219287	-4.19647	-4.52849	TRUE	TRUE	TRUE	ENSP00000496819.1	725	SpliceAI=T|FGD3|0.00|0.00|0.00|0.00|5|-24|0|-17	0	intron_variant	intron (NM_001083536, intron 14 of 17)
chr9:93031352:G:A:rs72741060	9	93031352	ENST00000468206.6	92964325	FGD3	0.039283	0.453702	-0.0901422	-46.3878	-340.467	0.0407136	0.526485	-0.0916475	-34.3951	-174.195	0.0431421	0.339197	-0.0698579	-31.8481	-179.166	0.0514706	0.0270162	-0.0330969	-5.24561	-6.71782	TRUE	TRUE	TRUE	ENSP00000496819.1	725	SpliceAI=A|FGD3|0.00|0.00|0.00|0.00|-30|0|-43|35	0	intron_variant	intron (NM_001083536, intron 15 of 17)
chr9:93033781:A:C:rs55654224	9	93033781	ENST00000468206.6	92964325	FGD3	0.039283	0.453702	-0.0901422	-46.3878	-340.467	0.0407136	0.526485	-0.0916475	-34.3951	-174.195	0.0386534	0.417919	-0.0817877	-37.6659	-233.565	0.0406863	0.051429	-0.0500956	-7.33003	-12.3129	TRUE	TRUE	TRUE	ENSP00000496819.1	725	SpliceAI=C|FGD3|0.21|0.00|0.00|0.03|13|37|-20|-15	0.21	intron_variant	intron (NM_001286993, intron 16 of 17)
chr6:32662912:T:C:rs9274194	6	32662912	ENST00000399079.7	32659467	HLA-DQB1	0.381198	0.453591	0.0676099	46.3775	-340.354	0.380604	0.459367	0.059445	30.0677	-143.539	0.351122	0.328885	0.0571277	31.1184	-172.523	0.305882	0.144401	0.0660248	12.9326	-34.6682	TRUE	TRUE	TRUE	ENSP00000382029.3	224	SpliceAI=C|HLA-DQB1|0.00|0.00|0.00|0.00|0|-39|-8|13	0	downstream_gene_variant;intron_variant	intron (NM_002123, intron 2 of 4)
chr19:54200892:A:C:rs3810232	19	54200892	ENST00000402367.5	54200872	RPS9	0.394165	0.453179	0.00572234	46.339	-339.933	0.396615	0.368179	0.0017856	24.9002	-107.479	0.265586	0.566581	0.00208311	50.8242	-359.947	0.0965686	0.113013	0.00340478	11.2368	-26.8908	TRUE	TRUE	TRUE	ENSP00000383937.1	139	.		splice_region_variant&intron_variant;splice_region_variant;splice_region_variant&non_coding_transcript_exon_variant;5_prime_UTR_variant	promoter-TSS (NR_135762)
chr6:34752540:A:G:rs6906606	6	34752540	ENST00000244520.10	34757505	SNRPC	0.347826	0.453064	0.0519086	46.3282	-339.815	0.327081	0.402061	0.0587981	26.7478	-120.233	0.474564	0.546132	0.0584552	48.7615	-340.196	0.663725	0.47038	0.0345131	29.6674	-137.219	TRUE	TRUE	TRUE	ENSP00000244520.5	159	.		upstream_gene_variant;intergenic_region	Intergenic
chr20:38430427:C:T:rs788343	20	38430427	ENST00000423536.5	38420588	SNHG17	0.16209	0.45257	0.06733	46.282	-339.311	0.17978	0.504173	0.145389	32.8924	-163.548	0.247382	0.340103	0.106572	31.9125	-179.754	0.378431	0.273662	0.08486	19.323	-69.8439	TRUE	TRUE	TRUE	NA	NA	.		upstream_gene_variant;downstream_gene_variant;intron_variant	promoter-TSS (NR_003017)
chr20:38430801:G:T:rs788345	20	38430801	ENST00000423536.5	38420588	SNHG17	0.16209	0.45257	0.06733	46.282	-339.311	0.17978	0.504173	0.145389	32.8924	-163.548	0.270823	0.315563	0.10164	30.1835	-164.089	0.420588	0.254776	0.0785201	18.4065	-64.3451	TRUE	TRUE	TRUE	NA	NA	.		synonymous_variant;upstream_gene_variant;downstream_gene_variant;intron_variant	promoter-TSS (NR_003017)
chr20:38431106:G:T:rs788346	20	38431106	ENST00000423536.5	38420588	SNHG17	0.16209	0.45257	0.06733	46.282	-339.311	0.17978	0.504173	0.145389	32.8924	-163.548	0.269077	0.321421	0.102444	30.5936	-167.777	0.420098	0.255904	0.0787998	18.4612	-64.6698	TRUE	TRUE	TRUE	NA	NA	.		upstream_gene_variant;downstream_gene_variant;intron_variant;non_coding_transcript_exon_variant	non-coding (NR_152761, exon 3 of 6)
chr20:38433940:C:T:rs788347	20	38433940	ENST00000423536.5	38420588	SNHG17	0.16209	0.45257	0.06733	46.282	-339.311	0.17978	0.504173	0.145389	32.8924	-163.548	0.250873	0.344246	0.106545	32.2075	-182.456	0.383824	0.268917	0.0835573	19.0925	-68.4492	TRUE	TRUE	TRUE	NA	NA	.		upstream_gene_variant;intron_variant;non_coding_transcript_exon_variant	promoter-TSS (NR_003018)
chr19:49335634:C:A:rs354020	19	49335634	ENST00000426897.6	49335396	CD37	0.761823	0.452285	-0.00812655	-46.2554	-339.02	0.76807	0.334365	-0.00773238	-23.1187	-95.4128	0.72419	0.262348	-0.00760141	-26.5098	-131.954	0.647059	0.0794166	-0.00253761	-9.24615	-18.8373	TRUE	TRUE	TRUE	ENSP00000413151.1	213	SpliceAI=A|CD37|0.00|0.00|0.00|0.01|0|48|-9|-25	0.01	upstream_gene_variant;downstream_gene_variant;intron_variant	intron (NM_001774, intron 1 of 7)
chr19:49336026:G:A:rs354022	19	49336026	ENST00000426897.6	49335396	CD37	0.761823	0.452285	-0.00812655	-46.2554	-339.02	0.769442	0.331456	-0.00771682	-22.9678	-94.4036	0.725935	0.243947	-0.00741113	-25.2502	-121.376	0.637255	0.0781428	-0.00250957	-9.16536	-18.537	TRUE	TRUE	TRUE	ENSP00000413151.1	213	SpliceAI=A|CD37|0.00|0.00|0.17|0.00|3|1|3|38	0.17	upstream_gene_variant;downstream_gene_variant;intron_variant	intron (NM_001040031, intron 2 of 7)
chr14:24438082:G:A:rs4982913	14	24438082	ENST00000399395.7	24439766	SDR39U1	0.915904	0.451629	0.10653	46.1942	-338.351	0.922232	0.344431	0.0989132	23.6436	-98.94	0.74389	0.43514	0.0868767	39.0156	-246.441	0.541176	0.410649	0.093218	26.2776	-114.475	TRUE	TRUE	TRUE	ENSP00000382327.3	293	SpliceAI=A|KHNYN|0.00|0.00|0.00|0.00|30|-41|4|-1	0	3_prime_UTR_variant;upstream_gene_variant;downstream_gene_variant	3' UTR (NM_015299, exon 8 of 8)
chr14:24439060:C:T:rs1956904	14	24439060	ENST00000399395.7	24439766	SDR39U1	0.915904	0.451629	0.10653	46.1942	-338.351	0.921775	0.347559	0.0991468	23.8075	-100.047	0.74414	0.433187	0.0867871	38.8607	-244.961	0.543627	0.404832	0.0923212	25.963	-112.382	TRUE	TRUE	TRUE	ENSP00000382327.3	293	SpliceAI=T|KHNYN|0.00|0.00|0.00|0.01|45|19|-27|19	0.01	3_prime_UTR_variant;upstream_gene_variant;downstream_gene_variant	TTS (NM_001290293)
chr14:24440525:C:T:rs2273628	14	24440525	ENST00000399395.7	24439766	SDR39U1	0.915904	0.451629	0.10653	46.1942	-338.351	0.921775	0.347559	0.0991468	23.8075	-100.047	0.74389	0.43514	0.0868767	39.0156	-246.441	0.540686	0.412783	0.0935172	26.3936	-115.247	TRUE	TRUE	TRUE	ENSP00000382327.3	293	SpliceAI=T|KHNYN|0.00|0.00|0.00|0.00|34|18|-12|-24,T|SDR39U1|0.01|0.02|0.00|0.00|-2|-33|-7|5	0.02	3_prime_UTR_variant;upstream_gene_variant;downstream_gene_variant;intron_variant	3' UTR (NM_015299, exon 8 of 8)
chr14:24441640:C:T:rs11628143	14	24441640	ENST00000399395.7	24439766	SDR39U1	0.915904	0.451629	0.10653	46.1942	-338.351	0.921775	0.347559	0.0991468	23.8075	-100.047	0.74414	0.43423	0.0867648	38.9434	-245.751	0.540686	0.412783	0.0935172	26.3936	-115.247	TRUE	TRUE	TRUE	ENSP00000382327.3	293	SpliceAI=T|KHNYN|0.00|0.00|0.00|0.00|10|15|-2|-25,T|SDR39U1|0.00|0.00|0.00|0.02|34|39|40|34	0.02	3_prime_UTR_variant;upstream_gene_variant;intron_variant	TTS (NM_015299)
chr14:24441670:G:A:rs11158703	14	24441670	ENST00000399395.7	24439766	SDR39U1	0.915904	0.451629	0.10653	46.1942	-338.351	0.921775	0.347559	0.0991468	23.8075	-100.047	0.74389	0.43514	0.0868767	39.0156	-246.441	0.540686	0.412783	0.0935172	26.3936	-115.247	TRUE	TRUE	TRUE	ENSP00000382327.3	293	SpliceAI=A|KHNYN|0.00|0.00|0.00|0.00|49|27|-15|-1,A|SDR39U1|0.00|0.00|0.10|0.19|-35|4|8|4	0.19	splice_region_variant&intron_variant;3_prime_UTR_variant;upstream_gene_variant;intron_variant	TTS (NM_015299)
chr14:24441910:C:T:rs11158704	14	24441910	ENST00000399395.7	24439766	SDR39U1	0.915904	0.451629	0.10653	46.1942	-338.351	0.921775	0.347559	0.0991468	23.8075	-100.047	0.743641	0.434692	0.0867698	38.98	-246.101	0.540686	0.412783	0.0935172	26.3936	-115.247	TRUE	TRUE	TRUE	ENSP00000382327.3	293	SpliceAI=T|SDR39U1|0.00|0.03|0.00|0.04|-2|26|27|-25	0.04	upstream_gene_variant;downstream_gene_variant;intron_variant	TTS (NM_015299)
chr14:24441963:C:T:rs11158705	14	24441963	ENST00000399395.7	24439766	SDR39U1	0.915904	0.451629	0.10653	46.1942	-338.351	0.921775	0.347559	0.0991468	23.8075	-100.047	0.743641	0.434692	0.0867698	38.98	-246.101	0.540686	0.412783	0.0935172	26.3936	-115.247	TRUE	TRUE	TRUE	ENSP00000382327.3	293	SpliceAI=T|SDR39U1|0.02|0.00|0.00|0.00|-27|8|-27|0	0.02	upstream_gene_variant;downstream_gene_variant;intron_variant	promoter-TSS (NR_110032)
chr19:35907552:G:C:rs111477177	19	35907552	ENST00000588439.1	35904461	TYROBP	0.0383295	0.451404	0.00710676	46.1732	-338.121	0.0393413	0.512114	0.00624619	33.4191	-167.281	0.0309227	0.345205	0.00491623	32.276	-183.084	0.00833333	0.0767864	0.0125319	9.07879	-18.2176	TRUE	TRUE	TRUE	NA	NA	SpliceAI=C|TYROBP|0.00|0.11|0.08|0.00|-11|28|12|-30	0.11	synonymous_variant;downstream_gene_variant;non_coding_transcript_exon_variant	exon (NM_003332, exon 3 of 5)
chr4:38802784:C:T:rs5743580	4	38802784	ENST00000308979.7	38796255	TLR1	0.190313	0.450722	-0.203855	-46.1097	-337.427	0.21226	0.54432	-0.189737	-35.6507	-183.073	0.116459	0.274078	-0.165868	-27.314	-138.835	0.0205882	0.0711643	-0.174074	-8.71362	-16.8977	TRUE	TRUE	TRUE	ENSP00000354932.2	786	SpliceAI=T|TLR1|0.00|0.00|0.00|0.00|-2|29|-2|18	0	intron_variant	intron (NM_003263, intron 2 of 3)
chr12:57095865:C:T:rs4559	12	57095865	ENST00000300134.8	57095408	STAT6	0.649504	0.450286	-0.0254213	-46.0691	-336.983	0.66194	0.232435	-0.0198145	-17.95	-62.4149	0.596758	0.33454	-0.0269573	-31.5178	-176.153	0.509314	0.154366	-0.0353481	-13.45	-37.1932	TRUE	TRUE	TRUE	ENSP00000300134.3	847	SpliceAI=T|STAT6|0.00|0.00|0.00|0.00|-18|-34|33|25	0	3_prime_UTR_variant;downstream_gene_variant;non_coding_transcript_exon_variant	TTS (NM_005967)
chr5:96927942:T:G:rs1216568	5	96927942	ENST00000437043.7	96875939	ERAP2	0.498474	0.448231	0.0400024	45.8782	-334.897	0.47484	0.212293	0.067736	16.9339	-56.4107	0.440399	0.184035	0.0668831	21.111	-88.6184	0.419608	0.522722	0.0933945	32.9448	-159.327	TRUE	TRUE	TRUE	ENSP00000400376.3	960	.		intron_variant	Intergenic
chr16:89516659:G:A:rs62070324	16	89516659	ENST00000643496.1	89523813	SPG7	0.482265	0.446478	0.0177496	45.7158	-333.125	0.458371	0.428783	0.0158589	28.2611	-130.81	0.40798	0.310558	0.0113622	29.8343	-160.963	0.32549	0.151591	0.00499085	13.3067	-36.4872	TRUE	TRUE	TRUE	NA	NA	SpliceAI=A|SPG7|0.00|0.00|0.00|0.00|-14|18|-14|18	0	intron_variant	intron (NM_003119, intron 3 of 16)
chr16:89517170:G:A:rs62070326	16	89517170	ENST00000643496.1	89523813	SPG7	0.482265	0.446478	0.0177496	45.7158	-333.125	0.458371	0.428783	0.0158589	28.2611	-130.81	0.408229	0.31401	0.0114353	30.075	-163.117	0.327941	0.158513	0.00508671	13.663	-38.252	TRUE	TRUE	TRUE	NA	NA	SpliceAI=A|SPG7|0.03|0.00|0.00|0.00|43|-42|2|-42	0.03	intron_variant	intron (NM_003119, intron 3 of 16)
chr16:89517202:C:T:rs62070327	16	89517202	ENST00000643496.1	89523813	SPG7	0.482265	0.446478	0.0177496	45.7158	-333.125	0.458371	0.428783	0.0158589	28.2611	-130.81	0.408229	0.31401	0.0114353	30.075	-163.117	0.327941	0.158513	0.00508671	13.663	-38.252	TRUE	TRUE	TRUE	NA	NA	SpliceAI=T|SPG7|0.05|0.00|0.00|0.00|11|1|-37|1	0.05	intron_variant	intron (NM_003119, intron 3 of 16)
chr16:89517401:C:T:rs8052076	16	89517401	ENST00000643496.1	89523813	SPG7	0.482265	0.446478	0.0177496	45.7158	-333.125	0.458371	0.428783	0.0158589	28.2611	-130.81	0.407731	0.313005	0.0114262	30.0049	-162.489	0.322549	0.156975	0.00511553	13.5841	-37.8587	TRUE	TRUE	TRUE	NA	NA	SpliceAI=T|SPG7|0.00|0.00|0.67|0.18|-2|40|-2|40	0.67	intron_variant	intron (NM_003119, intron 3 of 16)
chr19:54200892:A:C:rs3810232	19	54200892	ENST00000495002.5	54200879	RPS9	0.394165	0.446229	-0.00449018	-45.6928	-332.873	0.396615	0.531669	-0.00305707	-34.7548	-176.741	0.265586	0.287193	-0.00205428	-28.2159	-146.661	0.0965686	0.148636	-0.00228201	-13.1535	-35.7378	TRUE	TRUE	TRUE	NA	NA	.		splice_region_variant&intron_variant;splice_region_variant;splice_region_variant&non_coding_transcript_exon_variant;5_prime_UTR_variant	promoter-TSS (NR_135762)
chr19:48955847:A:G:rs1805419	19	48955847	ENST00000513217.1	48955853	BAX	0.736079	0.445851	-0.0114635	-45.6578	-332.492	0.723696	0.385656	-0.0107338	-25.8443	-113.97	0.662594	0.351138	-0.00875128	-32.7006	-186.988	0.579412	0.0787126	-0.0205592	-9.20156	-18.6712	TRUE	TRUE	TRUE	NA	NA	SpliceAI=G|BAX|0.00|0.00|0.12|0.00|-12|-15|-12|10	0.12	intron_variant	intron (NR_027882, intron 3 of 6)
chr15:92165320:T:C:rs1060206	15	92165320	ENST00000318445.11	91853708	SLCO3A1	0.737223	0.445765	-0.054891	-45.6498	-332.404	0.740165	0.414181	-0.038751	-27.4274	-124.971	0.736658	0.238151	-0.0357425	-24.8534	-118.097	0.729902	0.0373212	-0.0145014	-6.19832	-9.07324	TRUE	TRUE	TRUE	ENSP00000320634.6	710	SpliceAI=C|SLCO3A1|0.00|0.00|0.00|0.00|-5|32|-41|10	0	3_prime_UTR_variant;intron_variant	3' UTR (NM_013272, exon 10 of 10)
chr10:125794195:T:C:rs41315014	10	125794195	ENST00000462490.5	125791520	UROS	0.474638	0.445334	0.0345983	45.6101	-331.97	0.50183	0.378681	0.0158598	25.4654	-111.358	0.461845	0.248772	0.0124836	25.5805	-124.125	0.460784	0.107157	0.0110686	10.9059	-25.468	TRUE	TRUE	TRUE	ENSP00000478957.1	110	SpliceAI=C|UROS|0.01|0.00|0.00|0.00|-20|-37|-15|30	0.01	3_prime_UTR_variant;downstream_gene_variant;intron_variant;non_coding_transcript_exon_variant	intron (NR_136676, intron 9 of 10)
chr11:64311471:A:G:rs1806967	11	64311471	ENST00000539854.1	64316696	TRMT112	0.0652174	0.445175	-0.0887179	-45.5954	-331.81	0.058097	0.310969	-0.0725866	-21.9134	-87.4159	0.0433915	0.175763	-0.0573913	-20.5272	-84.283	0.0259804	0.0179728	-0.0239745	-4.25876	-4.64649	TRUE	TRUE	TRUE	ENSP00000440437.1	106	SpliceAI=G|ESRRA|0.00|0.00|0.00|0.00|-10|2|-10|-6	0	downstream_gene_variant;intron_variant	intron (NM_001282450, intron 2 of 6)
chr11:64317591:G:C:rs4930698	11	64317591	ENST00000539854.1	64316696	TRMT112	0.0652174	0.445175	-0.0887179	-45.5954	-331.81	0.058097	0.310969	-0.0725866	-21.9134	-87.4159	0.0431421	0.175279	-0.0574608	-20.493	-84.031	0.0259804	0.0179728	-0.0239745	-4.25876	-4.64649	TRUE	TRUE	TRUE	ENSP00000440437.1	106	SpliceAI=C|TRMT112|0.00|0.00|0.00|0.03|-50|18|-33|-4	0.03	5_prime_UTR_variant;upstream_gene_variant;downstream_gene_variant	promoter-TSS (NM_012094)
chr6:31379121:A:G:rs9266631	6	31379121	ENST00000639848.1	31354480	HLA-B	0.798246	0.444996	0.00744461	45.5789	-331.63	0.803751	0.411013	0.00675213	27.2487	-123.723	0.825436	0.318016	0.00613701	30.355	-165.63	0.87598	0.105036	0.0016847	10.7846	-24.9545	TRUE	TRUE	TRUE	ENSP00000491291.1	363	.		intergenic_region	Intergenic
chr19:10565861:C:A:rs3745244	19	10565861	ENST00000536689.5	10553085	KRI1	0.249809	0.444834	0.0281534	45.564	-331.467	0.256176	0.494726	0.0199936	32.2767	-159.183	0.327681	0.30978	0.0127974	29.7801	-160.479	0.416176	0.0541944	0.014137	7.53551	-12.9512	TRUE	TRUE	TRUE	NA	NA	SpliceAI=A|KRI1|0.00|0.00|0.00|0.01|-44|-37|47|41	0.01	synonymous_variant;downstream_gene_variant;intron_variant	TTS (NM_079421)
chr4:38802784:C:T:rs5743580	4	38802784	ENST00000502213.6	38796283	TLR1	0.190313	0.444599	0.200576	45.5422	-331.23	0.21226	0.499462	0.169175	32.584	-161.361	0.116459	0.16827	0.119764	19.9943	-80.3929	0.0205882	0.0464919	0.133278	6.95126	-11.1762	TRUE	TRUE	TRUE	ENSP00000421259.1	786	SpliceAI=T|TLR1|0.00|0.00|0.00|0.00|-2|29|-2|18	0	intron_variant	intron (NM_003263, intron 2 of 3)
chr1:54218252:G:A:rs6621	1	54218252	ENST00000360840.9	54200167	MRPL37	0.146644	0.443296	-0.0569156	-45.4222	-329.92	0.142269	0.403957	-0.0562083	-26.8534	-120.968	0.13192	0.189202	-0.0461449	-21.4734	-91.3483	0.127451	0.300272	-0.101584	-20.6219	-77.8312	TRUE	TRUE	TRUE	ENSP00000354086.5	423	SpliceAI=A|MRPL37|0.00|0.00|0.00|0.00|50|-28|-7|-37	0	3_prime_UTR_variant;intron_variant	3' UTR (NM_016491, exon 7 of 7)
chr6:31379121:A:G:rs9266631	6	31379121	ENST00000640615.1	31269491	HLA-B	0.798246	0.443293	0.00785125	45.4219	-329.917	0.803751	0.564454	0.119977	37.1337	-193.522	0.825436	0.438249	0.10979	39.2629	-248.807	0.87598	0.141182	0.0460275	12.7637	-33.8586	TRUE	TRUE	TRUE	ENSP00000491739.1	80	.		intergenic_region	Intergenic
chr1:25562851:CAG:C:rs10687390	1	25562851	ENST00000484476.5	25562816	LDLRAP1	0.551297	0.443286	-0.00691536	-45.4213	-329.91	0.556267	0.531118	-0.0388398	-34.7164	-176.469	0.468329	0.448253	-0.0472855	-40.0668	-256.51	0.377941	0.146538	-0.0408384	-13.0443	-35.2074	TRUE	TRUE	TRUE	NA	NA	SpliceAI=C|LDLRAP1|0.00|0.02|0.00|0.00|-17|-14|-23|3	0.02	intron_variant	intron (NM_015627, intron 5 of 8)
chr1:25563141:T:C:rs6687605	1	25563141	ENST00000484476.5	25562816	LDLRAP1	0.551297	0.443286	-0.00691536	-45.4213	-329.91	0.556267	0.531118	-0.0388398	-34.7164	-176.469	0.468579	0.447671	-0.0472798	-40.0197	-256.057	0.377941	0.146538	-0.0408384	-13.0443	-35.2074	TRUE	TRUE	TRUE	NA	NA	SpliceAI=C|LDLRAP1|0.00|0.00|0.00|0.04|12|-11|10|12	0.04	missense_variant;intron_variant;non_coding_transcript_exon_variant	exon (NM_015627, exon 6 of 9)
chr6:31265133:G:C:rs2524105	6	31265133	ENST00000376237.8	31268749	HLA-C	0.389016	0.443193	0.0082679	45.4128	-329.817	0.382434	0.467714	0.00897607	30.5766	-147.138	0.417955	0.223462	0.0112249	23.8459	-109.896	0.417157	0.160215	0.00397596	13.75	-38.688	TRUE	TRUE	TRUE	ENSP00000365412.4	131	.		downstream_gene_variant;intergenic_region	Intergenic
chr6:31266792:C:T:rs2853957	6	31266792	ENST00000376237.8	31268749	HLA-C	0.389016	0.443193	0.0082679	45.4128	-329.817	0.382434	0.467714	0.00897607	30.5766	-147.138	0.417706	0.22288	0.0112069	23.8059	-109.574	0.417157	0.160215	0.00397596	13.75	-38.688	TRUE	TRUE	TRUE	ENSP00000365412.4	131	.		downstream_gene_variant;intergenic_region	Intergenic
chr2:113440303:G:T:rs2441415	2	113440303	ENST00000479583.5	113468585	CBWD2	0.201182	0.442817	-0.0745792	-45.3782	-329.439	0.180238	0.546924	-0.0648897	-35.8384	-184.398	0.17207	0.472875	-0.0643823	-42.1027	-276.077	0.126471	0.435558	-0.0543679	-27.6535	-123.671	TRUE	TRUE	TRUE	NA	NA	SpliceAI=T|CBWD2|0.00|0.00|0.00|0.00|50|-1|-15|-46	0	intron_variant	intron (NM_001330339, intron 2 of 15)
chr2:113466549:TTCC:T:rs3976883	2	113466549	ENST00000479583.5	113468585	CBWD2	0.201182	0.442817	-0.0745792	-45.3782	-329.439	0.17978	0.545381	-0.0648463	-35.727	-183.612	0.172569	0.47157	-0.0638871	-41.9926	-275.018	0.125	0.444102	-0.0556954	-28.1372	-126.918	TRUE	TRUE	TRUE	NA	NA	SpliceAI=T|CBWD2|0.00|0.00|0.00|0.01|-33|-27|-21|17	0.01	intron_variant;non_coding_transcript_exon_variant	non-coding (NR_138473, exon 10 of 16)
chr12:9966148:G:C:rs12231872	12	9966148	ENST00000355690.8	9951316	CLEC12A	0.270214	0.442687	0.108914	45.3662	-329.309	0.243367	0.44121	0.112444	28.9847	-135.898	0.31197	0.495531	0.11073	44.0567	-294.905	0.307843	0.187115	0.0730649	15.1035	-45.6931	TRUE	TRUE	TRUE	ENSP00000347916.4	275	SpliceAI=C|CLEC12A|0.00|0.00|0.00|0.00|-41|48|28|-43	0	intron_variant	intron (NM_001207010, intron 1 of 6)
chr1:1706067:ACT:A:rs70937176	1	1706067	ENST00000492390.5	1704350	CDK11A	0.516781	0.441658	0.018472	45.2716	-328.277	0.544831	0.36452	0.0272661	24.7048	-106.143	0.351122	0.284134	0.0289488	28.0052	-144.823	0.131863	0.152374	0.0186595	13.3472	-36.686	TRUE	TRUE	TRUE	NA	NA	SpliceAI=A|CDK11A|0.00|0.00|0.00|0.00|-18|2|47|39	0	downstream_gene_variant;intron_variant	intron (NR_132739, intron 11 of 19)
chr8:141175619:T:C:rs307733	8	141175619	ENST00000520482.1	141157395	DENND3	0.376621	0.441544	-0.00614103	-45.2612	-328.164	0.361848	0.501785	-0.00724239	-32.7356	-162.436	0.544888	0.347886	-0.00570818	-32.4676	-184.844	0.729412	0.131157	-0.00587783	-12.231	-31.355	TRUE	TRUE	TRUE	NA	NA	SpliceAI=C|DENND3|0.00|0.00|0.00|0.00|3|-2|24|-2	0	downstream_gene_variant;intron_variant	intron (NR_148197, intron 15 of 23)
chr12:10379297:C:T:rs2255364	12	10379297	ENST00000544449.5	10372807	KLRK1	0.80759	0.441513	0.0394185	45.2583	-328.132	0.813815	0.471072	0.038394	30.7834	-148.602	0.703741	0.540629	0.0408214	48.2238	-335.033	0.587745	0.248097	0.0248963	18.0828	-62.4329	TRUE	TRUE	TRUE	NA	NA	SpliceAI=T|KLRK1|0.00|0.00|0.00|0.00|-2|-1|-31|43,T|KLRC4-KLRK1|0.00|0.00|0.00|0.00|-2|-1|-31|43	0	intron_variant	intron (NM_001199805, intron 10 of 12)
chr12:10379727:T:C:rs2255336	12	10379727	ENST00000544449.5	10372807	KLRK1	0.80759	0.441513	0.0394185	45.2583	-328.132	0.813815	0.471072	0.038394	30.7834	-148.602	0.702993	0.545365	0.0409936	48.6862	-339.473	0.587745	0.248097	0.0248963	18.0828	-62.4329	TRUE	TRUE	TRUE	NA	NA	SpliceAI=C|KLRK1|0.00|0.00|0.00|0.09|-1|29|-27|4,C|KLRC4-KLRK1|0.00|0.00|0.00|0.09|-1|29|-27|4	0.09	missense_variant;non_coding_transcript_exon_variant	non-coding (NR_120430, exon 3 of 4)
chr12:10380507:T:C:rs2617152	12	10380507	ENST00000544449.5	10372807	KLRK1	0.80759	0.441513	0.0394185	45.2583	-328.132	0.813815	0.471072	0.038394	30.7834	-148.602	0.703491	0.543418	0.0409725	48.4955	-337.642	0.587255	0.247248	0.0248215	18.0417	-62.191	TRUE	TRUE	TRUE	NA	NA	SpliceAI=C|KLRK1|0.00|0.00|0.00|0.00|13|-4|-18|-13,C|KLRC4-KLRK1|0.00|0.00|0.00|0.00|13|-4|-18|-13	0	intron_variant	intron (NR_120430, intron 3 of 3)
chr12:10380608:T:C:rs2733847	12	10380608	ENST00000544449.5	10372807	KLRK1	0.80759	0.441513	0.0394185	45.2583	-328.132	0.813815	0.471072	0.038394	30.7834	-148.602	0.703242	0.544326	0.0410009	48.5842	-338.495	0.587255	0.247248	0.0248215	18.0417	-62.191	TRUE	TRUE	TRUE	NA	NA	SpliceAI=C|KLRK1|0.00|0.00|0.00|0.00|31|-42|31|-1,C|KLRC4-KLRK1|0.00|0.00|0.00|0.00|31|-42|31|-1	0	intron_variant	intron (NR_120430, intron 3 of 3)
chr12:10380807:T:A:rs2417734	12	10380807	ENST00000544449.5	10372807	KLRK1	0.80759	0.441513	0.0394185	45.2583	-328.132	0.813815	0.471072	0.038394	30.7834	-148.602	0.702993	0.543901	0.0409519	48.5427	-338.095	0.587255	0.247248	0.0248215	18.0417	-62.191	TRUE	TRUE	TRUE	NA	NA	SpliceAI=A|KLRK1|0.00|0.00|0.00|0.00|-45|40|-28|-2,A|KLRC4-KLRK1|0.00|0.00|0.00|0.00|-45|40|-28|-2	0	intron_variant	intron (NR_120430, intron 3 of 3)
chr12:10381206:T:C:rs1382265	12	10381206	ENST00000544449.5	10372807	KLRK1	0.80759	0.441513	0.0394185	45.2583	-328.132	0.813815	0.471072	0.038394	30.7834	-148.602	0.703491	0.543013	0.0409367	48.4559	-337.263	0.587745	0.248097	0.0248963	18.0828	-62.4329	TRUE	TRUE	TRUE	NA	NA	SpliceAI=C|KLRK1|0.00|0.00|0.00|0.00|-1|-2|0|-35,C|KLRC4-KLRK1|0.00|0.00|0.00|0.00|-1|-2|0|-35	0	intron_variant	intron (NR_120430, intron 3 of 3)
chr10:100986746:C:T:rs2863095	10	100986746	ENST00000318364.12	100986276	MRPL43	0.213768	0.441018	-0.141952	-45.2129	-327.637	0.21043	0.328486	-0.134347	-22.814	-93.3773	0.287781	0.409318	-0.138738	-37.0039	-227.276	0.369118	0.074127	-0.0320935	-8.90737	-17.5924	TRUE	TRUE	TRUE	ENSP00000315948.8	159	SpliceAI=T|MRPL43|0.00|0.00|0.08|0.00|3|-35|3|-38	0.08	splice_region_variant&intron_variant;synonymous_variant;upstream_gene_variant;downstream_gene_variant;non_coding_transcript_exon_variant	promoter-TSS (NM_001163814)
chr2:230245867:C:T:rs28445040	2	230245867	ENST00000343805.10	230225745	SP140	0.200038	0.440342	0.0497422	45.151	-326.961	0.193504	0.531787	0.0522306	34.763	-176.799	0.150125	0.37379	0.0493751	34.3437	-202.229	0.112745	0.173808	0.0198341	14.4388	-42.2007	TRUE	TRUE	TRUE	ENSP00000342096.6	807	SpliceAI=T|SP140|0.01|0.05|0.00|0.00|23|-4|-47|50	0.05	synonymous_variant;upstream_gene_variant;intron_variant	exon (NM_001278453, exon 7 of 24)
chr17:39899863:T:C:rs11651596	17	39899863	ENST00000394179.5	39904597	GSDMB	0.442029	0.43932	0.0561897	45.0574	-325.941	0.452882	0.450853	0.0695363	29.5559	-139.925	0.348628	0.242499	0.0475274	25.1511	-120.555	0.228922	0.031818	0.0260276	5.70683	-7.81495	TRUE	TRUE	TRUE	ENSP00000377733.2	403	.		downstream_gene_variant;intergenic_region	Intergenic
chr17:39905943:G:A:rs2305480	17	39905943	ENST00000394179.5	39904597	GSDMB	0.442029	0.43932	0.0561897	45.0574	-325.941	0.451967	0.450731	0.0695064	29.5486	-139.873	0.301995	0.290582	0.0556648	28.4497	-148.706	0.130882	0.0456049	0.0382507	6.88143	-10.9724	TRUE	TRUE	TRUE	ENSP00000377733.2	403	SpliceAI=A|GSDMB|0.00|0.00|0.00|0.00|-23|42|43|-9	0	missense_variant;non_coding_transcript_exon_variant	exon (NM_018530, exon 6 of 8)
chr17:39906691:A:C:rs56750287	17	39906691	ENST00000394179.5	39904597	GSDMB	0.442029	0.43932	0.0561897	45.0574	-325.941	0.451967	0.450731	0.0695064	29.5486	-139.873	0.314214	0.278802	0.0530479	27.6385	-141.638	0.154902	0.0528848	0.0383807	7.43877	-12.6487	TRUE	TRUE	TRUE	ENSP00000377733.2	403	SpliceAI=C|GSDMB|0.00|0.00|0.00|0.02|-17|46|48|-36	0.02	intron_variant	intron (NM_018530, intron 4 of 7)
chr17:39906723:G:A:rs11078926	17	39906723	ENST00000394179.5	39904597	GSDMB	0.442029	0.43932	0.0561897	45.0574	-325.941	0.451967	0.450731	0.0695064	29.5486	-139.873	0.301746	0.289989	0.0556614	28.4087	-148.348	0.130882	0.0456049	0.0382507	6.88143	-10.9724	TRUE	TRUE	TRUE	ENSP00000377733.2	403	SpliceAI=A|GSDMB|0.00|0.00|0.00|0.00|-9|30|16|-24	0	intron_variant	intron (NM_018530, intron 4 of 7)
chr19:39434414:T:G:rs484379	19	39434414	ENST00000601390.1	39433223	RPS16	0.353547	0.439316	0.00685495	45.0571	-325.938	0.385178	0.466357	0.00172653	30.4933	-146.549	0.501746	0.385491	0.00149288	35.2076	-210.319	0.694118	0.0569294	0.00305331	7.73451	-13.5837	TRUE	TRUE	TRUE	NA	NA	SpliceAI=G|RPS16|0.01|0.01|0.00|0.00|32|-27|32|-27	0.01	intron_variant	intron (NM_001321111, intron 2 of 4)
chr6:29691347:A:G:rs2747467	6	29691347	ENST00000475996.1	29725454	HLA-F	0.316934	0.438739	0.00526388	45.0043	-325.363	0.305581	0.312922	0.00373335	22.0134	-88.0732	0.287032	0.341991	0.00397139	32.0468	-180.983	0.24902	0.111344	0.0208243	11.1431	-26.4846	TRUE	TRUE	TRUE	ENSP00000486309.1	72	.		intergenic_region	Intergenic
chr6:30199168:A:G:rs28360011	6	30199168	ENST00000454678.7	30184455	TRIM26	0.0358505	0.438249	0.151531	44.9596	-324.875	0.0356816	0.590814	0.171609	39.1955	-207.956	0.0493766	0.56343	0.157973	50.4994	-356.843	0.0666667	0.53305	0.130571	33.6345	-163.97	TRUE	TRUE	TRUE	ENSP00000410446.2	539	SpliceAI=G|TRIM26|0.00|0.37|0.00|0.00|-1|-15|20|-21	0.37	5_prime_UTR_variant;intron_variant	5' UTR (NM_003449, exon 4 of 10)
chr6:30256461:G:T:rs1579220	6	30256461	ENST00000454678.7	30184455	TRIM26	0.0358505	0.438249	0.151531	44.9596	-324.875	0.0356816	0.590814	0.171609	39.1955	-207.956	0.0513716	0.506893	0.148283	45.0693	-304.667	0.0686275	0.50849	0.124582	32.0193	-153.088	TRUE	TRUE	TRUE	ENSP00000410446.2	539	.		upstream_gene_variant;intron_variant	intron (NR_052012, intron 1 of 4)
chr6:30322598:C:A:rs6906364	6	30322598	ENST00000454678.7	30184455	TRIM26	0.0358505	0.438249	0.151531	44.9596	-324.875	0.0361391	0.569218	0.167503	37.4957	-196.064	0.0568579	0.456965	0.134593	40.7775	-263.332	0.0848039	0.442286	0.103461	28.0338	-126.224	TRUE	TRUE	TRUE	ENSP00000410446.2	539	.		upstream_gene_variant;intron_variant	intron (NR_024052, intron 1 of 4)
chr6:109454233:T:C:rs2277113	6	109454233	ENST00000465904.1	109444065	MICAL1	0.412662	0.438097	-0.0134797	-44.9457	-324.724	0.423605	0.437042	-0.00892341	-28.7405	-134.179	0.566833	0.277504	-0.00841122	-27.5493	-140.866	0.708824	0.0794249	-0.0178368	-9.24668	-18.8392	TRUE	TRUE	TRUE	NA	NA	SpliceAI=C|MICAL1|0.01|0.04|0.00|0.00|6|-28|6|-12	0.04	synonymous_variant;5_prime_UTR_variant	exon (NM_001286613, exon 2 of 25)
chr5:96740783:G:A:rs7724759	5	96740783	ENST00000325674.11	96743627	CAST	0.328947	0.436152	0.0532069	44.7684	-322.792	0.317932	0.419136	0.038407	27.7084	-126.936	0.220449	0.16045	0.0267665	19.433	-76.3698	0.107353	0.227461	0.0401028	17.0817	-56.6265	TRUE	TRUE	TRUE	ENSP00000320319.8	430	SpliceAI=A|CAST|0.00|0.29|0.00|0.32|0|-38|3|0	0.32	splice_region_variant&synonymous_variant;upstream_gene_variant;intron_variant	exon (NM_001284212, exon 9 of 28)
chr4:1739936:G:A:rs111894970	4	1739936	ENST00000404054.3	1739351	TACC3	0.181541	0.435319	-0.0141833	-44.6926	-321.966	0.182525	0.479222	-0.0112962	-31.2905	-152.193	0.129925	0.271666	-0.00948184	-27.1485	-137.411	0.0485294	0.015799	-0.00550096	-3.98851	-4.14557	TRUE	TRUE	TRUE	NA	NA	SpliceAI=A|TACC3|0.04|0.00|0.01|0.00|27|-9|37|43	0.04	downstream_gene_variant;intron_variant;non_coding_transcript_exon_variant	intron (NM_006342, intron 11 of 15)
chr20:58705519:T:C:rs6100174	20	58705519	ENST00000533788.1	58694421	NPEPL1	0.620328	0.434997	0.0147448	44.6634	-321.647	0.62946	0.452266	0.0435659	29.6403	-140.521	0.73616	0.367107	0.0423848	33.8552	-197.677	0.883824	0.0327986	0.0258924	5.79703	-8.03904	TRUE	TRUE	TRUE	ENSP00000436265.1	180	SpliceAI=C|STX16-NPEPL1|0.03|-0.00|0.08|0.00|-21|17|50|-2,C|NPEPL1|0.03|-0.00|0.08|0.00|-21|17|50|-2	0.08	intron_variant;non_coding_transcript_exon_variant	non-coding (NR_037945, exon 17 of 23)
chr20:58708841:T:C:rs8125536	20	58708841	ENST00000533788.1	58694421	NPEPL1	0.620328	0.434997	0.0147448	44.6634	-321.647	0.629003	0.44888	0.0434305	29.4383	-139.095	0.734663	0.361581	0.0419583	33.4536	-193.948	0.881863	0.0339827	0.0262631	5.90437	-8.30971	TRUE	TRUE	TRUE	ENSP00000436265.1	180	SpliceAI=C|STX16-NPEPL1|0.00|0.00|0.00|0.00|29|28|29|-2,C|NPEPL1|0.00|0.00|0.00|0.00|29|28|29|-2	0	intron_variant	intron (NM_001204873, intron 8 of 12)
chr7:101221803:G:A:rs10265206	7	101221803	ENST00000305105.3	101218165	ZNHIT1	0.0472921	0.433985	0.0733774	44.5715	-320.647	0.0393413	0.235523	0.0232107	18.1053	-63.3491	0.0755611	0.269244	0.0189847	26.9824	-135.987	0.119608	0.22892	0.0776272	17.1526	-57.0322	TRUE	TRUE	TRUE	ENSP00000304593.2	154	SpliceAI=A|ZNHIT1|0.00|0.00|0.01|0.00|-7|-6|-7|28	0.01	upstream_gene_variant;intron_variant	intron (NM_006349, intron 1 of 4)
chr17:7016938:C:T:rs11078662	17	7016938	ENST00000593646.5	7012611	RNASEK	0.0553013	0.43304	0.067553	44.4858	-319.715	0.0672461	0.470268	0.0517359	30.7337	-148.25	0.0566085	0.275298	0.0723954	27.3978	-139.558	0.0156863	0.0304054	0.0466581	5.57465	-7.4922	TRUE	TRUE	TRUE	ENSP00000468923.2	98	SpliceAI=T|RNASEK-C17orf49|0.21|0.01|0.00|0.00|12|-28|23|18,T|C17orf49|0.21|0.01|0.00|0.00|12|-28|23|18	0.21	synonymous_variant;upstream_gene_variant;downstream_gene_variant;intron_variant;non_coding_transcript_exon_variant	TTS (NR_030178)
chr17:7018644:G:A:rs12450517	17	7018644	ENST00000593646.5	7012611	RNASEK	0.0553013	0.43304	0.067553	44.4858	-319.715	0.0672461	0.470268	0.0517359	30.7337	-148.25	0.0568579	0.275409	0.0722816	27.4054	-139.623	0.0156863	0.0304054	0.0466581	5.57465	-7.4922	TRUE	TRUE	TRUE	ENSP00000468923.2	98	.		upstream_gene_variant;downstream_gene_variant;intron_variant	promoter-TSS (NR_030178)
chr17:82717229:G:C:rs2280251	17	82717229	ENST00000269373.11	82716706	FN3KRP	0.404081	0.430212	-0.02265	-44.2301	-316.932	0.403934	0.462098	-0.0816813	-30.2333	-144.71	0.337656	0.292749	-0.0636812	-28.5992	-150.019	0.296078	0.076006	-0.0340491	-9.02872	-18.034	TRUE	TRUE	TRUE	ENSP00000269373.6	309	SpliceAI=C|FN3KRP|0.00|0.00|0.00|0.00|-10|22|2|22	0	upstream_gene_variant;intron_variant	promoter-TSS (NR_136400)
chr1:1661177:A:G:rs115866895	1	1661177	ENST00000481276.1	1670425	SLC35E2B	0.273837	0.429388	0.00457	44.1558	-316.124	0.26075	0.486546	0.0127876	31.7528	-155.469	0.16783	0.223406	0.0088031	23.842	-109.864	0.0441176	0.0647775	0.017496	8.28498	-15.4061	TRUE	TRUE	TRUE	NA	NA	SpliceAI=G|MMP23B|0.00|0.00|0.00|0.00|-15|43|-15|-31	0	upstream_gene_variant;downstream_gene_variant;intergenic_region	TTS (NM_001290264)
chr1:40041496:A:G:rs34619898	1	40041496	ENST00000414281.5	40040732	CAP1	0.085431	0.429142	-0.00176514	-44.1337	-315.884	0.0777676	0.428433	-0.00700945	-28.2409	-130.668	0.144888	0.518911	-0.00720014	-46.1666	-315.241	0.244608	0.415524	-0.0111171	-26.5431	-116.244	TRUE	TRUE	TRUE	ENSP00000408561.1	208	SpliceAI=G|CAP1|0.00|0.00|0.00|0.33|32|-19|32|-3	0.33	splice_region_variant&intron_variant;upstream_gene_variant;intron_variant	intron (NM_001350484, intron 2 of 13)
chr19:11448343:A:G:rs160841	19	11448343	ENST00000590098.1	11447998	PRKCSH	0.0896262	0.428734	0.00481937	44.0969	-315.484	0.073193	0.371758	0.0107252	25.0921	-108.794	0.191771	0.487942	0.0107969	43.3928	-288.506	0.293137	0.0981463	0.00617381	10.385	-23.2945	TRUE	TRUE	TRUE	NA	NA	SpliceAI=G|PRKCSH|0.00|0.00|0.00|0.00|45|8|-49|34	0	downstream_gene_variant;intron_variant	intron (NM_001001329, intron 13 of 17)
chr19:11450814:T:C:rs8616	19	11450814	ENST00000590098.1	11447998	PRKCSH	0.0896262	0.428734	0.00481937	44.0969	-315.484	0.073193	0.371758	0.0107252	25.0921	-108.794	0.192269	0.455886	0.0104326	40.689	-262.481	0.291667	0.0905609	0.00595883	9.93391	-21.4798	TRUE	TRUE	TRUE	NA	NA	SpliceAI=C|PRKCSH|0.00|0.00|0.00|0.00|-36|9|45|9	0	3_prime_UTR_variant;downstream_gene_variant	TTS (NM_032281)
chr17:58351733:A:G:rs2526375	17	58351733	ENST00000579859.1	58337358	TSPOAP1-AS1	0.200229	0.426447	-0.0725896	-43.8914	-313.25	0.21043	0.497352	-0.0865914	-32.4467	-160.388	0.118204	0.408056	-0.102723	-36.9073	-226.361	0.0441176	0.053264	-0.0438045	-7.46688	-12.7363	TRUE	TRUE	TRUE	NA	NA	SpliceAI=G|SUPT4H1|0.00|0.00|0.00|0.01|38|-15|7|38	0.01	splice_acceptor_variant&intron_variant;downstream_gene_variant;intron_variant	TTS (NM_001305545)
chr3:194648850:C:A:rs3821402	3	194648850	ENST00000265245.10	194640791	LSG1	0.15942	0.426393	-0.0253459	-43.8865	-313.197	0.147301	0.414891	-0.0986305	-27.4675	-125.251	0.113217	0.216066	-0.08352	-23.3371	-105.824	0.0509804	0.217595	-0.0625207	-16.6014	-53.9032	TRUE	TRUE	TRUE	ENSP00000265245.5	658	SpliceAI=A|LSG1|0.01|0.00|0.00|0.00|-5|-8|-40|20	0.01	intron_variant	intron (NM_018385, intron 10 of 13)
chr3:194648851:C:A:rs3821403	3	194648851	ENST00000265245.10	194640791	LSG1	0.15942	0.426393	-0.0253459	-43.8865	-313.197	0.147301	0.414891	-0.0986305	-27.4675	-125.251	0.113217	0.216066	-0.08352	-23.3371	-105.824	0.0509804	0.217595	-0.0625207	-16.6014	-53.9032	TRUE	TRUE	TRUE	ENSP00000265245.5	658	SpliceAI=A|LSG1|0.01|0.00|0.00|0.00|-6|-43|18|19	0.01	intron_variant	intron (NM_018385, intron 10 of 13)
chr12:54950240:G:A:rs1801876	12	54950240	ENST00000449076.6	54948015	TESPA1	0.0789474	0.426249	0.108666	43.8736	-313.056	0.0800549	0.563051	0.17112	37.0279	-192.778	0.100499	0.292541	0.122543	28.5848	-149.893	0.121078	0.130719	0.0927057	12.2075	-31.2463	TRUE	TRUE	TRUE	ENSP00000400892.1	521	SpliceAI=A|TESPA1|0.00|0.00|0.00|0.00|2|8|2|-6	0	3_prime_UTR_variant;non_coding_transcript_exon_variant	non-coding (NR_147065, exon 11 of 11)
chr12:51322797:CTT:C:rs10563991	12	51322797	ENST00000603260.1	51322585	BIN2	0.57132	0.426242	-0.0020388	-43.873	-313.05	0.57731	0.403331	-0.00661383	-26.8185	-120.725	0.542643	0.43072	-0.00780734	-38.6659	-243.099	0.534804	0.349905	-0.0293187	-23.0953	-93.5536	TRUE	TRUE	TRUE	NA	NA	SpliceAI=C|BIN2|0.00|0.00|0.00|0.00|18|30|31|43	0	intron_variant;non_coding_transcript_exon_variant	intron (NM_001290007, intron 1 of 12)
chr6:34752540:A:G:rs6906606	6	34752540	ENST00000374018.5	34757525	SNRPC	0.347826	0.426092	-0.0484887	-43.8596	-312.904	0.327081	0.387087	-0.0569015	-25.9224	-114.51	0.474564	0.533976	-0.0563685	-47.5828	-328.873	0.663725	0.344923	-0.0220074	-22.8429	-91.9233	TRUE	TRUE	TRUE	ENSP00000363130.1	118	.		upstream_gene_variant;intergenic_region	Intergenic
chr22:20879261:C:T:rs5752191	22	20879261	ENST00000215730.12	20859007	SNAP29	0.0709382	0.425528	-0.050788	-43.809	-312.355	0.0750229	0.554511	-0.266411	-36.3921	-188.303	0.0678304	0.296199	-0.122307	-28.8377	-152.118	0.0823529	0.605382	-0.280414	-38.9909	-199.646	TRUE	TRUE	TRUE	ENSP00000215730.6	258	SpliceAI=T|SNAP29|0.00|0.00|0.00|0.00|18|-20|-29|30	0	intron_variant	intron (NM_004782, intron 2 of 4)
chr22:20887197:C:T:rs113768745	22	20887197	ENST00000215730.12	20859007	SNAP29	0.0709382	0.425528	-0.050788	-43.809	-312.355	0.0745654	0.548255	-0.265521	-35.9348	-185.078	0.0678304	0.297651	-0.122596	-28.9382	-153.004	0.0823529	0.605027	-0.280545	-38.9619	-199.456	TRUE	TRUE	TRUE	ENSP00000215730.6	258	SpliceAI=T|SNAP29|0.00|0.00|0.00|0.00|-2|-45|-2|22	0	intron_variant	intron (NM_004782, intron 4 of 4)
chr22:20887959:G:C:rs3171741	22	20887959	ENST00000215730.12	20859007	SNAP29	0.0709382	0.425528	-0.050788	-43.809	-312.355	0.0750229	0.554511	-0.266411	-36.3921	-188.303	0.0680798	0.302128	-0.123358	-29.2483	-155.748	0.0823529	0.605027	-0.280545	-38.9619	-199.456	TRUE	TRUE	TRUE	ENSP00000215730.6	258	SpliceAI=C|SNAP29|0.00|0.00|0.00|0.00|3|37|1|-38	0	3_prime_UTR_variant	3' UTR (NM_004782, exon 5 of 5)
chr22:20889941:T:G:rs5752201	22	20889941	ENST00000215730.12	20859007	SNAP29	0.0709382	0.425528	-0.050788	-43.809	-312.355	0.0750229	0.554511	-0.266411	-36.3921	-188.303	0.0683292	0.300342	-0.122804	-29.1245	-154.651	0.0823529	0.605027	-0.280545	-38.9619	-199.456	TRUE	TRUE	TRUE	ENSP00000215730.6	258	SpliceAI=G|SNAP29|0.00|0.00|0.00|0.00|-22|28|27|2	0	3_prime_UTR_variant	3' UTR (NM_004782, exon 5 of 5)
chr22:20892269:C:T:rs12163206	22	20892269	ENST00000215730.12	20859007	SNAP29	0.0709382	0.425528	-0.050788	-43.809	-312.355	0.0750229	0.554511	-0.266411	-36.3921	-188.303	0.0628429	0.24502	-0.115568	-25.3237	-121.986	0.0647059	0.468998	-0.27597	-29.5852	-136.665	TRUE	TRUE	TRUE	ENSP00000215730.6	258	.		downstream_gene_variant;intergenic_region	Intergenic
chr22:20894877:G:A:rs77948203	22	20894877	ENST00000215730.12	20859007	SNAP29	0.0709382	0.425528	-0.050788	-43.809	-312.355	0.0754803	0.552456	-0.265242	-36.2411	-187.238	0.0680798	0.302128	-0.123358	-29.2483	-155.748	0.0823529	0.605027	-0.280545	-38.9619	-199.456	TRUE	TRUE	TRUE	ENSP00000215730.6	258	.		downstream_gene_variant;intergenic_region	Intergenic
chr22:20895417:G:C:rs5761195	22	20895417	ENST00000215730.12	20859007	SNAP29	0.0709382	0.425528	-0.050788	-43.809	-312.355	0.0750229	0.554511	-0.266411	-36.3921	-188.303	0.0613466	0.239221	-0.115791	-24.9266	-118.7	0.0637255	0.460644	-0.275112	-29.0925	-133.345	TRUE	TRUE	TRUE	ENSP00000215730.6	258	.		downstream_gene_variant;intergenic_region	Intergenic
chr22:20898297:C:T:rs5761259	22	20898297	ENST00000215730.12	20859007	SNAP29	0.0709382	0.425528	-0.050788	-43.809	-312.355	0.0750229	0.554511	-0.266411	-36.3921	-188.303	0.0680798	0.302128	-0.123358	-29.2483	-155.748	0.0823529	0.605027	-0.280545	-38.9619	-199.456	TRUE	TRUE	TRUE	ENSP00000215730.6	258	.		intergenic_region	Intergenic
chr22:20899879:G:A:rs5752229	22	20899879	ENST00000215730.12	20859007	SNAP29	0.0709382	0.425528	-0.050788	-43.809	-312.355	0.0750229	0.554511	-0.266411	-36.3921	-188.303	0.0678304	0.298599	-0.122825	-29.0038	-153.583	0.0823529	0.605027	-0.280545	-38.9619	-199.456	TRUE	TRUE	TRUE	ENSP00000215730.6	258	.		intergenic_region	Intergenic
chr22:20901132:G:A:rs73162866	22	20901132	ENST00000215730.12	20859007	SNAP29	0.0709382	0.425528	-0.050788	-43.809	-312.355	0.0750229	0.554511	-0.266411	-36.3921	-188.303	0.0683292	0.300682	-0.122897	-29.1481	-154.86	0.0828431	0.604074	-0.277731	-38.8844	-198.946	TRUE	TRUE	TRUE	ENSP00000215730.6	258	.		intergenic_region	Intergenic
chr22:20909289:T:C:rs5761323	22	20909289	ENST00000215730.12	20859007	SNAP29	0.0709382	0.425528	-0.050788	-43.809	-312.355	0.0750229	0.554511	-0.266411	-36.3921	-188.303	0.0685786	0.298907	-0.122344	-29.0251	-153.772	0.0823529	0.605027	-0.280545	-38.9619	-199.456	TRUE	TRUE	TRUE	ENSP00000215730.6	258	.		intergenic_region	Intergenic
chr22:20914145:C:A:rs73162874	22	20914145	ENST00000215730.12	20859007	SNAP29	0.0709382	0.425528	-0.050788	-43.809	-312.355	0.0750229	0.554511	-0.266411	-36.3921	-188.303	0.0618454	0.240479	-0.115715	-25.0128	-119.411	0.0637255	0.460644	-0.275112	-29.0925	-133.345	TRUE	TRUE	TRUE	ENSP00000215730.6	258	.		upstream_gene_variant;intergenic_region	Intergenic
chr22:20920765:T:C:rs5752261	22	20920765	ENST00000215730.12	20859007	SNAP29	0.0709382	0.425528	-0.050788	-43.809	-312.355	0.0750229	0.554511	-0.266411	-36.3921	-188.303	0.0688279	0.297842	-0.121976	-28.9513	-153.12	0.0823529	0.605027	-0.280545	-38.9619	-199.456	TRUE	TRUE	TRUE	ENSP00000215730.6	258	SpliceAI=C|CRKL|0.00|0.00|0.00|0.00|50|-10|-34|-10	0	intron_variant	intron (NM_005207, intron 1 of 2)
chr22:20924010:G:A:rs73162881	22	20924010	ENST00000215730.12	20859007	SNAP29	0.0709382	0.425528	-0.050788	-43.809	-312.355	0.0750229	0.554511	-0.266411	-36.3921	-188.303	0.0680798	0.295809	-0.122084	-28.8107	-151.88	0.0823529	0.605027	-0.280545	-38.9619	-199.456	TRUE	TRUE	TRUE	ENSP00000215730.6	258	SpliceAI=A|CRKL|0.00|0.00|0.00|0.00|32|-5|-9|-5	0	intron_variant	intron (NM_005207, intron 1 of 2)
chr22:20942963:T:C:rs5761460	22	20942963	ENST00000215730.12	20859007	SNAP29	0.0709382	0.425528	-0.050788	-43.809	-312.355	0.0750229	0.554511	-0.266411	-36.3921	-188.303	0.063591	0.241091	-0.114113	-25.0547	-119.757	0.0647059	0.468998	-0.27597	-29.5852	-136.665	TRUE	TRUE	TRUE	ENSP00000215730.6	258	SpliceAI=C|CRKL|0.00|0.00|0.00|0.00|-13|15|-13|-9	0	intron_variant	intron (NM_005207, intron 2 of 2)
chr10:13652760:G:A:rs61833191	10	13652760	ENST00000419851.6	13646670	AL157392.3	0.34611	0.42466	0.0451305	43.7313	-311.511	0.327996	0.385859	0.0320388	25.8554	-114.047	0.236908	0.21676	0.031166	23.3849	-106.205	0.0647059	0.0288216	0.0226854	5.42309	-7.13034	TRUE	TRUE	TRUE	NA	NA	SpliceAI=A|RP11-295P9.13|0.00|0.00|0.00|0.00|-45|1|1|-1,A|FRMD4A|0.00|0.00|0.00|0.00|24|43|17|4	0	3_prime_UTR_variant;intron_variant	intron (NM_001318337, intron 22 of 23)
chr7:99374039:GCT:G:rs17552240	7	99374039	ENST00000431816.6	99374730	ARPC1B	0.130053	0.423405	0.00998033	43.6191	-310.292	0.108875	0.409065	0.0112333	27.1392	-122.959	0.44414	0.315852	0.00883592	30.2037	-164.271	0.833333	0.121603	0.0103738	11.7129	-28.9937	TRUE	TRUE	TRUE	ENSP00000398110.2	372	.		upstream_gene_variant;intergenic_region	promoter-TSS (NM_005720)
chr7:99375573:G:GC:rs34130672	7	99375573	ENST00000431816.6	99374730	ARPC1B	0.130053	0.423405	0.00998033	43.6191	-310.292	0.107045	0.411376	0.011331	27.2692	-123.866	0.429925	0.291494	0.00819029	28.5126	-149.259	0.796078	0.125402	0.00962995	11.9202	-29.9298	TRUE	TRUE	TRUE	ENSP00000398110.2	372	SpliceAI=GC|ARPC1B|0.00|0.00|0.00|0.00|-20|43|8|4	0	intron_variant	intron (NM_005720, intron 1 of 9)
chr7:99379564:A:G:rs11762273	7	99379564	ENST00000431816.6	99374730	ARPC1B	0.130053	0.423405	0.00998033	43.6191	-310.292	0.108417	0.410124	0.011264	27.1987	-123.374	0.44414	0.315852	0.00883592	30.2037	-164.271	0.832843	0.121302	0.0103548	11.6964	-28.9198	TRUE	TRUE	TRUE	ENSP00000398110.2	372	SpliceAI=G|ARPC1B|0.00|0.00|0.00|0.00|1|-39|-46|9	0	intron_variant	intron (NM_005720, intron 1 of 9)
chr22:23674714:G:A:rs28559723	22	23674714	ENST00000423913.5	23652860	GUSBP11	0.194317	0.423093	-0.010364	-43.5912	-309.989	0.20677	0.511494	-0.0496727	-33.3777	-166.988	0.14788	0.214834	-0.0387005	-23.2522	-105.15	0.0960784	0.0429423	-0.0224436	-6.66822	-10.3611	TRUE	TRUE	TRUE	NA	NA	.		intron_variant	intron (NR_024448, intron 10 of 11)
chr22:23676663:T:C:rs12169702	22	23676663	ENST00000423913.5	23652860	GUSBP11	0.194317	0.423093	-0.010364	-43.5912	-309.989	0.20677	0.511494	-0.0496727	-33.3777	-166.988	0.131421	0.256289	-0.0446692	-26.095	-128.443	0.0656863	0.0524907	-0.0293969	-7.40945	-12.5578	TRUE	TRUE	TRUE	NA	NA	.		intron_variant	intron (NR_024448, intron 10 of 11)
chr22:23679275:G:A:rs762263	22	23679275	ENST00000423913.5	23652860	GUSBP11	0.194317	0.423093	-0.010364	-43.5912	-309.989	0.20677	0.511494	-0.0496727	-33.3777	-166.988	0.130923	0.256009	-0.0447171	-26.0758	-128.281	0.0632353	0.0503177	-0.0292393	-7.24616	-12.0567	TRUE	TRUE	TRUE	NA	NA	.		intron_variant	intron (NR_024448, intron 10 of 11)
chr22:23680950:C:T:rs34599497	22	23680950	ENST00000423913.5	23652860	GUSBP11	0.194317	0.423093	-0.010364	-43.5912	-309.989	0.20677	0.511494	-0.0496727	-33.3777	-166.988	0.13616	0.253037	-0.0434756	-25.8723	-126.569	0.0789216	0.0561911	-0.0274734	-7.68119	-13.4128	TRUE	TRUE	TRUE	NA	NA	.		intron_variant	intron (NR_024448, intron 10 of 11)
chr22:23682820:G:C:rs2051194	22	23682820	ENST00000423913.5	23652860	GUSBP11	0.194317	0.423093	-0.010364	-43.5912	-309.989	0.20677	0.511494	-0.0496727	-33.3777	-166.988	0.132419	0.257222	-0.0444184	-26.1588	-128.982	0.0661765	0.0552069	-0.0300687	-7.60966	-13.1852	TRUE	TRUE	TRUE	NA	NA	.		intron_variant	intron (NR_024448, intron 10 of 11)
chr8:1761427:C:G:rs6558532	8	1761427	ENST00000518822.1	1761990	AC100810.1	0.702517	0.422403	0.104493	43.5296	-309.321	0.694419	0.435427	0.0793078	28.6463	-133.516	0.639651	0.452569	0.0731785	40.4177	-259.876	0.584314	0.202554	0.0710634	15.8656	-49.8141	TRUE	TRUE	TRUE	NA	NA	.		upstream_gene_variant;downstream_gene_variant;intron_variant	TTS (NR_134302)
chr17:75848667:A:G:rs2290771	17	75848667	ENST00000589236.1	75846773	WBP2	0.329519	0.422283	0.00347924	43.5189	-309.204	0.335773	0.409921	0.00861677	27.1873	-123.294	0.553865	0.228981	0.00570509	24.2248	-112.959	0.855882	0.01548	0.00267893	3.94739	-4.07187	TRUE	TRUE	TRUE	NA	NA	SpliceAI=G|WBP2|0.02|0.02|0.00|0.00|-50|-5|-5|-17	0.02	splice_region_variant&intron_variant;upstream_gene_variant	intron (NM_001330499, intron 3 of 6)
chr6:7290113:C:T:rs3799512	6	7290113	ENST00000489567.5	7288682	SSR1	0.389588	0.421022	-0.026441	-43.4065	-307.985	0.406221	0.525926	-0.05238	-34.3566	-173.922	0.367082	0.29031	-0.0318812	-28.4309	-148.542	0.310784	0.53954	-0.0372048	-34.0763	-166.941	TRUE	TRUE	TRUE	ENSP00000420730.1	218	SpliceAI=T|SSR1|0.00|0.00|0.00|0.00|-2|-1|-2|-1	0	intron_variant	intron (NR_120448, intron 6 of 6)
chr14:50923455:T:C:rs55943056	14	50923455	ENST00000530336.2	50923237	PYGL	0.208619	0.420194	-0.00708241	-43.3329	-307.186	0.200823	0.545178	-0.0107671	-35.7124	-183.508	0.212718	0.386773	-0.010758	-35.3029	-211.214	0.181863	0.144624	-0.0420785	-12.9443	-34.7246	TRUE	TRUE	TRUE	NA	NA	SpliceAI=C|PYGL|0.00|0.00|0.00|0.00|-1|-5|32|-9	0	intron_variant	intron (NM_001163940, intron 4 of 18)
chr6:7281220:CAGG:C:rs361519	6	7281220	ENST00000244763.9	7281143	SSR1	0.380625	0.419155	0.0759529	43.2405	-306.184	0.397987	0.360619	0.0386108	24.4971	-104.727	0.325436	0.237731	0.0421555	24.8246	-117.86	0.219608	0.200732	0.00811514	15.7761	-49.3239	TRUE	TRUE	TRUE	ENSP00000244763.4	286	SpliceAI=C|SSR1|0.00|0.00|0.00|0.00|-44|-45|-16|13	0	3_prime_UTR_variant;non_coding_transcript_exon_variant	TTS (NM_003144)
chr17:64815246:A:C:rs2074181	17	64815246	ENST00000582201.5	64785259	PLEKHM1P1	0.148741	0.41844	0.041293	43.1771	-305.497	0.15462	0.470631	0.0671743	30.7561	-148.409	0.354364	0.516476	0.0622486	45.942	-313.077	0.640196	0.233195	0.0414763	17.3602	-58.2247	TRUE	TRUE	TRUE	NA	NA	.		intron_variant	intron (NR_024386, intron 4 of 10)
chr8:19457523:G:T:rs10888163	8	19457523	ENST00000397998.7	19404161	CSGALNACT1	0.420481	0.418244	0.130639	43.1597	-305.308	0.420403	0.49001	0.106342	31.9737	-157.035	0.360349	0.329201	0.099394	31.1407	-172.725	0.238725	0.686788	0.214873	46.6153	-248.505	TRUE	TRUE	TRUE	ENSP00000381084.3	297	SpliceAI=T|CSGALNACT1|0.00|0.00|0.14|0.00|7|-35|7|13	0.14	splice_region_variant&intron_variant;intron_variant	intron (NM_001354476, intron 4 of 8)
chr9:32455322:C:T:rs7029002	9	32455322	ENST00000379883.3	32455302	DDX58	0.643974	0.418133	0.0363541	43.1498	-305.202	0.645014	0.337195	0.0504616	23.2658	-96.3992	0.593516	0.30443	0.0689355	29.4081	-157.166	0.573039	0.237952	0.111541	17.591	-59.5593	TRUE	TRUE	TRUE	ENSP00000369213.2	925	.		3_prime_UTR_variant;upstream_gene_variant;downstream_gene_variant	TTS (NM_014314)
chr8:11844866:G:A:rs3947	8	11844866	ENST00000453527.6	11844320	CTSB	0.254767	0.418084	0.0769563	43.1455	-305.155	0.26441	0.507999	0.106359	33.1451	-165.339	0.189277	0.213025	0.0630652	23.1275	-104.161	0.0941176	0.0736316	0.0437523	8.87518	-17.4761	TRUE	TRUE	TRUE	ENSP00000409917.2	339	SpliceAI=A|CTSB|0.00|0.00|0.00|0.00|-46|23|8|23	0	3_prime_UTR_variant	3' UTR (NM_147782, exon 11 of 11)
chr8:11845911:C:T:rs1736082	8	11845911	ENST00000453527.6	11844320	CTSB	0.254767	0.418084	0.0769563	43.1455	-305.155	0.263952	0.507671	0.106384	33.1233	-165.185	0.169825	0.208483	0.0657804	22.8138	-101.689	0.0573529	0.0553227	0.0484643	7.6181	-13.212	TRUE	TRUE	TRUE	ENSP00000409917.2	339	SpliceAI=T|CTSB|0.00|0.00|0.00|0.00|34|-40|-6|-47	0	intron_variant	intron (NM_001908, intron 8 of 9)
chr7:100356834:G:T:rs41280971	7	100356834	ENST00000431140.5	100353736	PILRB	0.17849	0.417868	-0.0160327	-43.1264	-304.947	0.191674	0.425001	-0.0443318	-28.0435	-129.283	0.154364	0.345082	-0.0472122	-32.2672	-183.003	0.135294	0.0257487	-0.0143575	-5.11774	-6.42812	TRUE	TRUE	TRUE	ENSP00000416342.1	60	SpliceAI=T|PILRB|0.00|0.00|0.94|0.76|-6|-18|-2|49	0.94	upstream_gene_variant;downstream_gene_variant;non_coding_transcript_exon_variant	TTS (NR_106899)
chr7:100367038:A:G:rs11769057	7	100367038	ENST00000431140.5	100353736	PILRB	0.17849	0.417868	-0.0160327	-43.1264	-304.947	0.191674	0.425001	-0.0443318	-28.0435	-129.283	0.154863	0.343482	-0.0469623	-32.153	-181.956	0.135294	0.0240982	-0.013939	-4.94682	-6.05075	TRUE	TRUE	TRUE	ENSP00000416342.1	60	SpliceAI=G|PILRB|0.00|0.05|0.00|0.00|-1|-36|-1|38	0.05	upstream_gene_variant;intron_variant	intron (NM_178238, intron 3 of 3)
chr7:100367705:GA:G:rs11284139	7	100367705	ENST00000431140.5	100353736	PILRB	0.17849	0.417868	-0.0160327	-43.1264	-304.947	0.191674	0.425001	-0.0443318	-28.0435	-129.283	0.153865	0.339639	-0.0467696	-31.8795	-179.453	0.132353	0.023002	-0.0136936	-4.83028	-5.79992	TRUE	TRUE	TRUE	ENSP00000416342.1	60	SpliceAI=G|PILRB|0.00|0.00|0.00|0.00|-35|-4|-5|-2	0	3_prime_UTR_variant;upstream_gene_variant;non_coding_transcript_exon_variant	non-coding (NR_036569, exon 18 of 18)
chr7:100372565:C:T:rs6948685	7	100372565	ENST00000431140.5	100353736	PILRB	0.17849	0.417868	-0.0160327	-43.1264	-304.947	0.191674	0.425001	-0.0443318	-28.0435	-129.283	0.154863	0.343482	-0.0469623	-32.153	-181.956	0.135294	0.0240982	-0.013939	-4.94682	-6.05075	TRUE	TRUE	TRUE	ENSP00000416342.1	60	.		upstream_gene_variant;downstream_gene_variant;intron_variant	promoter-TSS (NM_013439)
chr7:100374499:A:G:rs7792525	7	100374499	ENST00000431140.5	100353736	PILRB	0.17849	0.417868	-0.0160327	-43.1264	-304.947	0.193047	0.417847	-0.0439051	-27.6351	-126.423	0.154863	0.311786	-0.0447669	-29.9199	-161.728	0.136275	0.0163712	-0.0114476	-4.06127	-4.27761	TRUE	TRUE	TRUE	ENSP00000416342.1	60	SpliceAI=G|PILRA|0.00|0.00|0.00|0.00|-25|11|-6|-27	0	intron_variant	intron (NM_178273, intron 2 of 4)
chr7:100375728:C:T:rs6965207	7	100375728	ENST00000431140.5	100353736	PILRB	0.17849	0.417868	-0.0160327	-43.1264	-304.947	0.191674	0.425001	-0.0443318	-28.0435	-129.283	0.160848	0.325911	-0.0449695	-30.909	-170.626	0.155392	0.0214342	-0.0124631	-4.65903	-5.44095	TRUE	TRUE	TRUE	ENSP00000416342.1	60	SpliceAI=T|PILRA|0.00|0.00|0.00|0.00|-12|18|-12|46	0	intron_variant	intron (NM_178273, intron 2 of 4)
chr1:3891607:T:C:rs6701422	1	3891607	ENST00000474140.1	3889125	C1orf174	0.746949	0.417015	0.0517886	43.0508	-304.128	0.730101	0.487747	0.0357196	31.8292	-156.01	0.787032	0.337238	0.0286143	31.709	-177.896	0.860784	0.171622	0.0391491	14.3288	-41.6321	TRUE	TRUE	TRUE	NA	NA	SpliceAI=C|C1orf174|0.00|0.00|0.01|0.00|40|19|-19|-20	0.01	intron_variant	intron (NM_207356, intron 2 of 3)
chr7:157369409:A:G:rs12672981	7	157369409	ENST00000487480.1	157378125	DNAJB6	0.516972	0.416702	0.0125566	43.0231	-303.828	0.516468	0.385492	0.00617195	25.8354	-113.909	0.432668	0.285219	0.0048467	28.08	-145.474	0.356373	0.123585	0.00824506	11.8213	-29.4818	TRUE	TRUE	TRUE	NA	NA	SpliceAI=G|DNAJB6|0.13|0.00|0.00|0.00|-49|2|-10|2	0.13	intron_variant	intron (NM_058246, intron 5 of 9)
chr17:36509292:A:G:rs17560870	17	36509292	ENST00000612728.4	36486678	ZNHIT3	0.415713	0.416619	0.0610373	43.0157	-303.748	0.41903	0.37883	0.0421791	25.4734	-111.413	0.264838	0.315927	0.0414499	30.2089	-164.318	0.0666667	0.0583058	0.00889998	7.83318	-13.9025	TRUE	TRUE	TRUE	NA	NA	SpliceAI=G|MYO19|0.00|0.00|0.00|0.00|15|-44|-38|17	0	downstream_gene_variant;intron_variant	intron (NM_025109, intron 13 of 21)
chr16:86531581:A:T:rs16944719	16	86531581	ENST00000360900.10	86530176	MTHFSD	0.0537757	0.416599	-0.166126	-43.0139	-303.729	0.0411711	0.269188	-0.118716	-19.7968	-73.783	0.0663342	0.253673	-0.11836	-25.9159	-126.935	0.0897059	0.130141	-0.0871723	-12.1764	-31.1028	TRUE	TRUE	TRUE	ENSP00000354152.6	383	.		3_prime_UTR_variant;downstream_gene_variant;non_coding_transcript_exon_variant	non-coding (NR_027489, exon 9 of 9)
chr16:86532509:T:C:rs34602875	16	86532509	ENST00000360900.10	86530176	MTHFSD	0.0537757	0.416599	-0.166126	-43.0139	-303.729	0.0411711	0.269188	-0.118716	-19.7968	-73.783	0.0665835	0.256243	-0.118747	-26.0918	-128.416	0.0897059	0.130141	-0.0871723	-12.1764	-31.1028	TRUE	TRUE	TRUE	ENSP00000354152.6	383	SpliceAI=C|MTHFSD|0.06|0.01|0.00|0.00|-33|-28|24|45	0.06	downstream_gene_variant;intron_variant	intron (NM_001159377, intron 7 of 7)
chr1:169796199:G:A:rs2205845	1	169796199	ENST00000367771.11	169849631	SCYL3	0.592868	0.416352	-0.0914894	-42.9921	-303.492	0.587832	0.43078	-0.1085	-28.3765	-131.62	0.590025	0.248606	-0.0785229	-25.5691	-124.03	0.669118	0.0460912	-0.0277615	-6.91978	-11.0841	TRUE	TRUE	TRUE	ENSP00000356745.5	688	SpliceAI=A|C1orf112|0.00|0.00|0.00|0.00|46|-11|-34|-5	0	upstream_gene_variant;intron_variant	intron (NM_018186, intron 1 of 23)
chr19:31243795:T:G:rs10425081	19	31243795	ENST00000240587.4	31274945	TSHZ3	0.210336	0.415694	-0.0316426	-42.9339	-302.862	0.205398	0.132198	-0.0489646	-12.7313	-33.9352	0.344888	0.132595	-0.0497296	-17.3799	-62.3307	0.480882	0.047237	-0.0542589	-7.00948	-11.3475	TRUE	TRUE	TRUE	ENSP00000240587.4	1081	.		intron_variant	intron (NR_138036, intron 1 of 4)
chr9:127453432:C:CT:rs34968274	9	127453432	ENST00000361436.10	127447674	RPL12	0.595347	0.415513	0.00554739	42.9179	-302.689	0.619854	0.439279	0.00206226	28.8714	-135.1	0.614464	0.181549	0.00197476	20.936	-87.3109	0.644118	0.227553	0.00182071	17.0862	-56.6522	TRUE	TRUE	TRUE	ENSP00000354739.5	165	SpliceAI=CT|LRSAM1|0.00|0.01|0.00|0.01|-30|47|-24|7	0.01	upstream_gene_variant;intron_variant	intron (NM_001005374, intron 1 of 24)
chr16:57046616:C:A:rs289723	16	57046616	ENST00000538110.5	57026423	NLRC5	0.293669	0.414914	0.00733938	42.865	-302.116	0.277676	0.491517	0.0102385	32.0702	-157.719	0.184788	0.213885	0.00664815	23.1868	-104.631	0.0681373	0.113495	0.00573756	11.2638	-27.0085	TRUE	TRUE	TRUE	ENSP00000441597.1	885	SpliceAI=A|NLRC5|0.00|0.00|0.05|0.24|-3|-35|-3|25	0.24	missense_variant;intron_variant;non_coding_transcript_exon_variant	exon (NM_032206, exon 21 of 48)
chr11:308885:G:GC:rs5789178	11	308885	ENST00000527146.1	308320	IFITM2	0.221396	0.414517	-0.000740922	-42.8299	-301.736	0.21043	0.417316	-0.000661823	-27.6049	-126.212	0.249626	0.407026	-0.000693506	-36.8287	-225.615	0.275	0.119654	-0.00766503	-11.6058	-28.515	TRUE	TRUE	TRUE	ENSP00000431850.1	55	SpliceAI=GC|IFITM2|0.00|0.00|0.00|0.12|4|44|21|4	0.12	intron_variant	intron (NM_006435, intron 1 of 1)
chr11:499059:C:T:rs17584	11	499059	ENST00000397615.6	494515	RNH1	0.192982	0.413761	-0.0444303	-42.7633	-301.015	0.190759	0.493756	-0.0443076	-32.2142	-158.74	0.233915	0.457909	-0.0377104	-40.8552	-264.078	0.312255	0.0168626	-0.0115136	-4.12279	-4.39089	TRUE	TRUE	TRUE	ENSP00000380739.2	461	SpliceAI=T|RNH1|0.00|0.00|0.04|0.00|42|-1|42|-44	0.04	synonymous_variant	exon (NM_002939, exon 6 of 11).2
chr19:41433930:C:T:rs55986560	19	41433930	ENST00000221943.13	41431319	DMAC2	0.395118	0.412598	0.0781116	42.6608	-299.906	0.403019	0.568738	0.103963	37.459	-195.807	0.431671	0.418568	0.0898256	37.7161	-234.044	0.472549	0.0670924	0.0285122	8.44217	-15.9458	TRUE	TRUE	TRUE	ENSP00000221943.8	257	SpliceAI=T|ATP5SL|0.00|0.00|0.00|0.00|-2|0|-6|42	0	intron_variant	intron (NM_001167870, intron 2 of 3)
chr3:14479052:G:C:rs2304510	3	14479052	ENST00000610642.4	14402576	SLC6A6	0.155034	0.412319	0.00304301	42.6363	-299.641	0.140897	0.38915	0.0130947	26.0353	-115.29	0.176808	0.347749	0.0105536	32.4578	-184.754	0.211275	0.226045	0.0161559	17.0128	-56.2336	TRUE	TRUE	TRUE	ENSP00000482391.1	132	.		intron_variant	intron (NM_001134367, intron 12 of 14)
chr20:1446040:C:T:rs2064645	20	1446040	ENST00000381653.9	1443735	NSFL1C	0.119756	0.410667	-0.0353654	-42.4911	-298.071	0.0978957	0.343143	-0.037442	-23.5761	-98.4856	0.160848	0.34965	-0.0374003	-32.5939	-186.005	0.219608	0.169312	-0.0283704	-14.2122	-41.033	TRUE	TRUE	TRUE	ENSP00000434067.1	274	SpliceAI=T|NSFL1C|0.00|0.00|0.00|0.03|22|1|-20|1	0.03	3_prime_UTR_variant;intron_variant	intron (NM_001206736, intron 7 of 8)
chr20:1452183:A:G:rs66497853	20	1452183	ENST00000381653.9	1443735	NSFL1C	0.119756	0.410667	-0.0353654	-42.4911	-298.071	0.0978957	0.343143	-0.037442	-23.5761	-98.4856	0.161347	0.349433	-0.0374367	-32.5784	-185.863	0.219118	0.169065	-0.0285101	-14.1998	-40.969	TRUE	TRUE	TRUE	ENSP00000434067.1	274	SpliceAI=G|NSFL1C|0.00|0.00|0.00|0.00|34|-5|-31|37	0	intron_variant	intron (NM_001206736, intron 7 of 8)
chr20:1455800:T:A:rs41308086	20	1455800	ENST00000381653.9	1443735	NSFL1C	0.119756	0.410667	-0.0353654	-42.4911	-298.071	0.0978957	0.343143	-0.037442	-23.5761	-98.4856	0.160848	0.35172	-0.0375808	-32.7424	-187.373	0.219118	0.169065	-0.0285101	-14.1998	-40.969	TRUE	TRUE	TRUE	ENSP00000434067.1	274	SpliceAI=A|NSFL1C|0.00|0.00|0.01|0.00|-44|-20|40|41	0.01	intron_variant	intron (NM_001206736, intron 3 of 8)
chr16:2660152:T:C:rs7499841	16	2660152	ENST00000564340.1	2660349	ERVK13-1	0.350686	0.410005	-0.0473563	-42.433	-297.443	0.364593	0.383656	-0.0825531	-25.7353	-113.218	0.3202	0.381246	-0.0987028	-34.8929	-207.366	0.258824	0.305953	-0.0759485	-20.9011	-79.5748	TRUE	TRUE	TRUE	NA	NA	.		non_coding_transcript_exon_variant	non-coding (NR_040023, exon 3 of 3)
chr16:2660344:C:A:rs4479224	16	2660344	ENST00000564340.1	2660349	ERVK13-1	0.350686	0.410005	-0.0473563	-42.433	-297.443	0.36505	0.384543	-0.0826574	-25.7837	-113.552	0.319202	0.383192	-0.0990879	-35.037	-208.717	0.258824	0.305953	-0.0759485	-20.9011	-79.5748	TRUE	TRUE	TRUE	NA	NA	.		non_coding_transcript_exon_variant	non-coding (NR_040023, exon 3 of 3)
chr16:2660688:A:G:rs4454979	16	2660688	ENST00000564340.1	2660349	ERVK13-1	0.350686	0.410005	-0.0473563	-42.433	-297.443	0.364593	0.383656	-0.0825531	-25.7353	-113.218	0.319701	0.384145	-0.099245	-35.1076	-209.38	0.258824	0.305953	-0.0759485	-20.9011	-79.5748	TRUE	TRUE	TRUE	NA	NA	.		non_coding_transcript_exon_variant	non-coding (NR_040023, exon 3 of 3)
chr16:2660770:G:A:rs4238840	16	2660770	ENST00000564340.1	2660349	ERVK13-1	0.350686	0.410005	-0.0473563	-42.433	-297.443	0.364593	0.383656	-0.0825531	-25.7353	-113.218	0.31995	0.383135	-0.0990202	-35.0327	-208.677	0.259314	0.303888	-0.0755002	-20.7996	-78.9397	TRUE	TRUE	TRUE	NA	NA	.		non_coding_transcript_exon_variant	non-coding (NR_040023, exon 3 of 3)
chr16:2660847:C:G:rs4238842	16	2660847	ENST00000564340.1	2660349	ERVK13-1	0.350686	0.410005	-0.0473563	-42.433	-297.443	0.364593	0.383656	-0.0825531	-25.7353	-113.218	0.312718	0.371456	-0.098172	-34.1727	-200.634	0.240196	0.275712	-0.0735627	-19.4227	-70.4491	TRUE	TRUE	TRUE	NA	NA	.		non_coding_transcript_exon_variant	non-coding (NR_040023, exon 3 of 3)
chr8:141192785:T:C:rs7014062	8	141192785	ENST00000523308.5	141188349	DENND3	0.63463	0.409584	-0.0343187	-42.3961	-297.043	0.62763	0.422375	-0.0333516	-27.8931	-128.23	0.713217	0.321641	-0.0382798	-30.609	-167.917	0.819608	0.1854	-0.0189737	-15.0183	-45.2401	TRUE	TRUE	TRUE	ENSP00000430912.1	248	SpliceAI=C|DENND3|0.00|0.02|0.00|0.00|48|15|14|-2	0.02	missense_variant;downstream_gene_variant;intron_variant	intron (NR_148197, intron 23 of 23)
chr7:99377316:T:C:rs2107922	7	99377316	ENST00000458033.6	99374730	ARPC1B	0.129481	0.409322	0.0132421	42.3732	-296.796	0.10796	0.359626	0.0133699	24.4444	-104.367	0.421446	0.281077	0.00916279	27.7949	-142.994	0.762745	0.0725062	0.0074691	8.80175	-17.2122	TRUE	TRUE	TRUE	ENSP00000388802.2	372	SpliceAI=C|ARPC1B|0.01|0.00|0.00|0.00|22|13|42|-2	0.01	intron_variant	intron (NM_005720, intron 1 of 9)
chr19:7699550:G:T:rs12980031	19	7699550	ENST00000360067.8	7688758	FCER2	0.763158	0.408459	-0.0934413	-42.2976	-295.979	0.757091	0.387448	-0.081798	-25.9422	-114.646	0.649626	0.347999	-0.117501	-32.4757	-184.918	0.5	0.0824755	-0.071116	-9.43823	-19.5599	TRUE	TRUE	TRUE	ENSP00000353178.4	320	SpliceAI=T|FCER2|0.00|0.00|0.00|0.00|16|10|16|46	0	upstream_gene_variant;downstream_gene_variant;intron_variant	promoter-TSS (NM_001207019)
chr16:81937798:T:C:rs1071644	16	81937798	ENST00000567373.5	81937347	PLCG2	0.53299	0.407812	-0.00600726	-42.241	-295.368	0.520586	0.462986	-0.0266331	-30.2874	-145.093	0.351621	0.315375	-0.0288267	-30.1704	-163.972	0.140686	0.130467	-0.0316504	-12.1939	-31.1837	TRUE	TRUE	TRUE	NA	NA	SpliceAI=C|PLCG2|0.03|0.00|0.00|0.00|25|-35|11|-40	0.03	synonymous_variant	exon (NM_002661, exon 28 of 33)
chr6:41275843:G:A:rs12201045	6	41275843	ENST00000589614.5	41267926	TREM1	0.506293	0.407722	0.0160638	42.2331	-295.283	0.492681	0.396438	0.034387	26.4361	-118.067	0.424938	0.235342	0.0335741	24.6609	-116.516	0.344608	0.0176704	0.00587379	4.22213	-4.57693	TRUE	TRUE	TRUE	ENSP00000465688.1	250	SpliceAI=A|TREM1|0.00|0.00|0.00|0.00|-47|30|22|-15	0	3_prime_UTR_variant;downstream_gene_variant;intron_variant;non_coding_transcript_exon_variant	non-coding (NR_136332, exon 4 of 5)
chr17:7247792:A:C:rs2654186	17	7247792	ENST00000572043.5	7244039	CTDNEP1	0.623188	0.407232	-0.041348	-42.1903	-294.82	0.618024	0.500648	-0.0671218	-32.6613	-161.909	0.720449	0.327921	-0.0641739	-31.0504	-171.907	0.870588	0.142339	-0.0412755	-12.8245	-34.1493	TRUE	TRUE	TRUE	ENSP00000459866.1	111	SpliceAI=C|CTDNEP1|0.00|0.00|0.00|0.01|-1|-13|25|18,C|RP1-4G17.5|0.00|0.00|0.00|0.01|-1|-13|25|18	0.01	upstream_gene_variant;intron_variant	intron (NM_001143775, intron 1 of 7)
chr16:1964282:A:G:rs2286466	16	1964282	ENST00000343262.9	1962058	RPS2	0.793097	0.406276	-0.0616835	-42.1068	-293.919	0.793687	0.763739	-0.144438	-58.6472	-334.909	0.878803	0.146431	-0.051486	-18.4116	-69.248	0.954412	0.202515	-0.137098	-15.8637	-49.8036	TRUE	TRUE	TRUE	ENSP00000341885.4	293	SpliceAI=G|RPS2|0.00|0.00|0.00|0.00|-7|38|-36|-6	0	synonymous_variant;upstream_gene_variant;downstream_gene_variant	promoter-TSS (NR_003020)
chr14:94388536:T:C:rs2854254	14	94388536	ENST00000393088.8	94378376	SERPINA1	0.638063	0.405919	0.0185014	42.0756	-293.582	0.626258	0.436104	0.0157848	28.6858	-133.794	0.658105	0.443884	0.0164437	39.7142	-253.128	0.692647	0.0668136	0.00367787	8.42335	-15.8807	TRUE	TRUE	TRUE	ENSP00000376803.4	418	SpliceAI=C|SERPINA1|0.00|0.00|0.07|0.00|24|-2|24|-36	0.07	intron_variant	intron (NM_001002235, intron 1 of 4)
chr15:40564031:A:G:rs8034401	15	40564031	ENST00000416810.6	40553104	CCDC32	0.934783	0.4055	0.14791	42.0391	-293.188	0.936871	0.281202	0.150944	20.4022	-77.6224	0.863591	0.33422	0.139714	31.4952	-175.947	0.767157	0.0575896	0.0498828	7.78196	-13.7366	TRUE	TRUE	TRUE	ENSP00000397515.2	185	.		intron_variant	intron (NM_001080792, intron 1 of 3)
chr15:40564034:G:A:rs8034817	15	40564034	ENST00000416810.6	40553104	CCDC32	0.934783	0.4055	0.14791	42.0391	-293.188	0.936871	0.281202	0.150944	20.4022	-77.6224	0.863591	0.33422	0.139714	31.4952	-175.947	0.767157	0.0575896	0.0498828	7.78196	-13.7366	TRUE	TRUE	TRUE	ENSP00000397515.2	185	.		intron_variant	intron (NM_001080792, intron 1 of 3)
chr14:91170188:C:T:rs4900072	14	91170188	ENST00000522322.5	91114686	DGLUCY	0.317506	0.404058	0.0431334	41.9135	-291.833	0.31107	0.464068	0.0309318	30.3534	-145.559	0.259102	0.333449	0.025289	31.4407	-175.45	0.145098	0.0153302	0.00666937	3.92794	-4.03724	TRUE	TRUE	TRUE	ENSP00000427953.1	616	SpliceAI=T|C14orf159|0.00|0.00|0.98|0.51|13|-13|-2|13	0.98	splice_donor_variant&intron_variant;missense_variant;downstream_gene_variant	exon (NM_001286472, exon 7 of 15)
chr17:64815246:A:C:rs2074181	17	64815246	ENST00000578036.5	64779259	PLEKHM1P1	0.148741	0.403969	-0.0623443	-41.9057	-291.749	0.15462	0.602644	-0.0961172	-40.1709	-214.738	0.354364	0.542687	-0.0852519	-48.4241	-336.957	0.640196	0.487723	-0.0441453	-30.7164	-144.296	TRUE	TRUE	TRUE	NA	NA	.		intron_variant	intron (NR_024386, intron 4 of 10)
chr7:76624815:A:G:rs2428878	7	76624815	ENST00000310842.8	76609986	POMZP3	0.327613	0.400551	0.117074	41.6089	-288.55	0.34172	0.445349	0.139685	29.2288	-137.618	0.286035	0.320006	0.123045	30.4944	-166.884	0.306863	0.171073	0.075863	14.3011	-41.4897	TRUE	TRUE	TRUE	ENSP00000309233.4	187	SpliceAI=G|POMZP3|0.00|0.00|0.00|0.00|-32|-37|-32|14	0	intron_variant	intron (NM_012230, intron 3 of 6)
chr17:4734591:G:A:rs1051009	17	4734591	ENST00000574412.5	4734286	CXCL16	0.334287	0.399248	0.0372949	41.4961	-287.336	0.364135	0.383773	0.0368126	25.7417	-113.262	0.21995	0.2634	0.0337985	26.5819	-132.567	0.0696078	0.181083	0.0191238	14.8032	-44.1033	TRUE	TRUE	TRUE	ENSP00000459592.1	273	SpliceAI=A|CXCL16|0.00|0.00|0.03|0.15|2|-8|2|-2	0.15	3_prime_UTR_variant;downstream_gene_variant	TTS (NM_001305000)
chr7:74689454:A:G:rs2527375	7	74689454	ENST00000455062.2	74777269	NCF1	0.0860031	0.398737	0.0248655	41.452	-286.86	0.084172	0.281865	0.0136571	20.4356	-77.836	0.245387	0.408303	0.0185326	36.9262	-226.54	0.445098	0.0258506	0.0104932	5.12813	-6.45141	TRUE	TRUE	TRUE	NA	NA	SpliceAI=G|GTF2I|0.00|0.00|0.00|0.00|-49|3|-5|40	0	intron_variant	intron (NR_110044, intron 3 of 3)
chr7:30562937:C:T:rs2529431	7	30562937	ENST00000355837.4	30548357	GARS-DT	0.747712	0.397959	0.0254043	41.3847	-286.137	0.741537	0.351046	0.00255443	23.9909	-101.287	0.520449	0.252324	0.00239898	25.8236	-126.16	0.271569	0.189308	0.000728234	15.2123	-46.274	TRUE	TRUE	TRUE	NA	NA	.		intron_variant	intron (NR_038889, intron 4 of 6)
chr1:25568362:G:T:rs11563	1	25568362	ENST00000374338.4	25543580	LDLRAP1	0.444889	0.397642	-0.0189564	-41.3573	-285.842	0.436414	0.5345	-0.0434583	-34.953	-178.143	0.546883	0.37349	-0.0481532	-34.3217	-202.024	0.652451	0.0837313	-0.0438812	-9.51632	-19.8571	TRUE	TRUE	TRUE	ENSP00000363458.4	308	SpliceAI=T|LDLRAP1|0.00|0.00|0.00|0.00|50|-26|-10|-37	0	3_prime_UTR_variant;downstream_gene_variant;intron_variant;non_coding_transcript_exon_variant	3' UTR (NM_015627, exon 9 of 9)
chr22:21695494:C:T:rs12484060	22	21695494	ENST00000446951.1	21685673	PPIL2	0.313692	0.397487	-0.0433565	-41.3439	-285.698	0.339433	0.44189	-0.0619417	-29.0247	-136.18	0.361845	0.309468	-0.0566915	-29.7584	-160.285	0.378431	0.145133	-0.0200682	-12.9709	-34.8528	TRUE	TRUE	TRUE	NA	NA	SpliceAI=T|PPIL2|0.00|0.00|0.86|0.34|2|-42|-2|2	0.86	splice_donor_variant&intron_variant;splice_region_variant&synonymous_variant;splice_region_variant;synonymous_variant;3_prime_UTR_variant;downstream_gene_variant	exon (NM_148176, exon 20 of 21)
chr19:54281053:C:A:rs13345069	19	54281053	ENST00000396327.7	54630410	LILRB1	0.57704	0.397212	0.0727071	41.3203	-285.443	0.576853	0.313898	0.0621739	22.0633	-88.402	0.464339	0.25686	0.0590493	26.1341	-128.773	0.319118	0.11487	0.033725	11.3406	-27.3438	TRUE	TRUE	TRUE	ENSP00000379618.3	651	.		5_prime_UTR_premature_start_codon_gain_variant;5_prime_UTR_variant;upstream_gene_variant	promoter-TSS (NR_103521).2
chr6:26411667:T:C:rs12214924	6	26411667	ENST00000513047.5	26409545	BTN3A1	0.167429	0.397093	-0.00636116	-41.31	-285.333	0.174748	0.478863	-0.025589	-31.268	-152.034	0.161845	0.365519	-0.0233742	-33.7395	-196.601	0.170588	0.487858	-0.0348459	-30.7248	-144.353	TRUE	TRUE	TRUE	NA	NA	SpliceAI=C|BTN3A1|0.01|0.00|0.05|0.00|14|41|37|-6	0.05	intron_variant	intron (NM_007048, intron 9 of 9)
chr6:26411735:T:A:rs12214976	6	26411735	ENST00000513047.5	26409545	BTN3A1	0.167429	0.397093	-0.00636116	-41.31	-285.333	0.174748	0.478863	-0.025589	-31.268	-152.034	0.161596	0.365245	-0.0233691	-33.7196	-196.417	0.170588	0.487858	-0.0348459	-30.7248	-144.353	TRUE	TRUE	TRUE	NA	NA	SpliceAI=A|BTN3A1|0.00|0.00|0.00|0.02|2|-31|-27|-31	0.02	intron_variant	intron (NM_007048, intron 9 of 9)
chr6:26411759:T:C:rs28571747	6	26411759	ENST00000513047.5	26409545	BTN3A1	0.167429	0.397093	-0.00636116	-41.31	-285.333	0.174748	0.478863	-0.025589	-31.268	-152.034	0.162344	0.364497	-0.023285	-33.6653	-195.912	0.171078	0.487287	-0.0347954	-30.6897	-144.116	TRUE	TRUE	TRUE	NA	NA	SpliceAI=C|BTN3A1|0.00|0.00|0.00|0.00|50|14|-46|22	0	intron_variant	intron (NM_007048, intron 9 of 9)
chr6:26411852:A:T:rs12194411	6	26411852	ENST00000513047.5	26409545	BTN3A1	0.167429	0.397093	-0.00636116	-41.31	-285.333	0.174748	0.478863	-0.025589	-31.268	-152.034	0.161596	0.36557	-0.0233818	-33.7433	-196.636	0.170588	0.487858	-0.0348459	-30.7248	-144.353	TRUE	TRUE	TRUE	NA	NA	SpliceAI=T|BTN3A1|0.00|0.00|0.00|0.00|-2|-43|-2|-15	0	intron_variant	intron (NM_007048, intron 9 of 9)
chr6:26411853:A:G:rs12194412	6	26411853	ENST00000513047.5	26409545	BTN3A1	0.167429	0.397093	-0.00636116	-41.31	-285.333	0.174748	0.478863	-0.025589	-31.268	-152.034	0.161596	0.36557	-0.0233818	-33.7433	-196.636	0.170588	0.487858	-0.0348459	-30.7248	-144.353	TRUE	TRUE	TRUE	NA	NA	SpliceAI=G|BTN3A1|0.00|0.00|0.00|0.00|28|-44|-16|15	0	intron_variant	intron (NM_007048, intron 9 of 9)
chr6:26411988:C:T:rs12207930	6	26411988	ENST00000513047.5	26409545	BTN3A1	0.167429	0.397093	-0.00636116	-41.31	-285.333	0.174748	0.478863	-0.025589	-31.268	-152.034	0.161845	0.365519	-0.0233742	-33.7395	-196.601	0.170588	0.487858	-0.0348459	-30.7248	-144.353	TRUE	TRUE	TRUE	NA	NA	SpliceAI=T|BTN3A1|0.00|0.00|0.00|0.00|15|36|-22|35	0	intron_variant	intron (NM_007048, intron 9 of 9)
chr6:26412860:T:C:rs6900725	6	26412860	ENST00000513047.5	26409545	BTN3A1	0.167429	0.397093	-0.00636116	-41.31	-285.333	0.174748	0.478863	-0.025589	-31.268	-152.034	0.161845	0.365519	-0.0233742	-33.7395	-196.601	0.170098	0.488546	-0.0349013	-30.7671	-144.638	TRUE	TRUE	TRUE	NA	NA	SpliceAI=C|BTN3A1|0.00|0.00|0.00|0.00|-13|-6|-47|-28	0	3_prime_UTR_variant;intron_variant	3' UTR (NM_001145009, exon 10 of 10)
chr6:26412936:CAG:C:rs34577398	6	26412936	ENST00000513047.5	26409545	BTN3A1	0.167429	0.397093	-0.00636116	-41.31	-285.333	0.174748	0.478863	-0.025589	-31.268	-152.034	0.161845	0.365519	-0.0233742	-33.7395	-196.601	0.17402	0.482487	-0.034306	-30.3962	-142.135	TRUE	TRUE	TRUE	NA	NA	SpliceAI=C|BTN3A1|0.00|0.00|0.00|0.00|5|3|-14|-7	0	3_prime_UTR_variant;intron_variant	3' UTR (NM_001145009, exon 10 of 10)
chr6:26413007:C:T:rs6920986	6	26413007	ENST00000513047.5	26409545	BTN3A1	0.167429	0.397093	-0.00636116	-41.31	-285.333	0.174748	0.478863	-0.025589	-31.268	-152.034	0.161845	0.365519	-0.0233742	-33.7395	-196.601	0.170098	0.487917	-0.0348594	-30.7284	-144.377	TRUE	TRUE	TRUE	NA	NA	SpliceAI=T|BTN3A1|0.00|0.01|0.00|0.00|37|-17|-2|-20	0.01	3_prime_UTR_variant;intron_variant	3' UTR (NM_001145009, exon 10 of 10)
chr6:26413140:T:G:rs6901245	6	26413140	ENST00000513047.5	26409545	BTN3A1	0.167429	0.397093	-0.00636116	-41.31	-285.333	0.174748	0.478863	-0.025589	-31.268	-152.034	0.161845	0.365519	-0.0233742	-33.7395	-196.601	0.170098	0.487917	-0.0348594	-30.7284	-144.377	TRUE	TRUE	TRUE	NA	NA	SpliceAI=G|BTN3A1|0.01|0.21|0.00|0.00|-15|29|-16|29	0.21	3_prime_UTR_variant;intron_variant	3' UTR (NM_001145009, exon 10 of 10)
chr6:26413951:T:C:rs56143200	6	26413951	ENST00000513047.5	26409545	BTN3A1	0.167429	0.397093	-0.00636116	-41.31	-285.333	0.174291	0.478636	-0.0255904	-31.2538	-151.933	0.161347	0.363447	-0.0233214	-33.589	-195.203	0.170098	0.487917	-0.0348594	-30.7284	-144.377	TRUE	TRUE	TRUE	NA	NA	SpliceAI=C|BTN3A1|0.00|0.00|0.00|0.00|-19|21|44|-12	0	3_prime_UTR_variant	3' UTR (NM_001145008, exon 10 of 10)
chr6:26414145:G:C:rs3198487	6	26414145	ENST00000513047.5	26409545	BTN3A1	0.167429	0.397093	-0.00636116	-41.31	-285.333	0.174748	0.478863	-0.025589	-31.268	-152.034	0.161596	0.364418	-0.0233447	-33.6595	-195.858	0.170098	0.487917	-0.0348594	-30.7284	-144.377	TRUE	TRUE	TRUE	NA	NA	SpliceAI=C|BTN3A1|0.00|0.00|0.00|0.00|19|21|4|21	0	3_prime_UTR_variant	3' UTR (NM_001145008, exon 10 of 10)
chr6:26414255:C:T:rs3208734	6	26414255	ENST00000513047.5	26409545	BTN3A1	0.167429	0.397093	-0.00636116	-41.31	-285.333	0.174748	0.478863	-0.025589	-31.268	-152.034	0.161596	0.363505	-0.023319	-33.5931	-195.242	0.170098	0.487917	-0.0348594	-30.7284	-144.377	TRUE	TRUE	TRUE	NA	NA	SpliceAI=T|BTN3A1|0.01|0.00|0.00|0.00|44|-37|44|12	0.01	3_prime_UTR_variant	3' UTR (NM_001145008, exon 10 of 10)
chr6:26414578:A:G:rs4712992	6	26414578	ENST00000513047.5	26409545	BTN3A1	0.167429	0.397093	-0.00636116	-41.31	-285.333	0.174748	0.478863	-0.025589	-31.268	-152.034	0.161596	0.364418	-0.0233447	-33.6595	-195.858	0.170098	0.487917	-0.0348594	-30.7284	-144.377	TRUE	TRUE	TRUE	NA	NA	SpliceAI=G|BTN3A1|0.00|0.00|0.00|0.00|-5|40|31|-7	0	3_prime_UTR_variant	3' UTR (NM_001145008, exon 10 of 10)
chr6:26414834:C:A:rs12213625	6	26414834	ENST00000513047.5	26409545	BTN3A1	0.167429	0.397093	-0.00636116	-41.31	-285.333	0.174748	0.478863	-0.025589	-31.268	-152.034	0.161097	0.364052	-0.0233518	-33.6329	-195.611	0.170098	0.487917	-0.0348594	-30.7284	-144.377	TRUE	TRUE	TRUE	NA	NA	SpliceAI=A|BTN3A1|0.00|0.00|0.00|0.00|2|34|-4|-6	0	3_prime_UTR_variant	3' UTR (NM_001145008, exon 10 of 10)
chr6:26415570:G:A:rs4711109	6	26415570	ENST00000513047.5	26409545	BTN3A1	0.167429	0.397093	-0.00636116	-41.31	-285.333	0.174748	0.478863	-0.025589	-31.268	-152.034	0.161097	0.364052	-0.0233518	-33.6329	-195.611	0.170098	0.487917	-0.0348594	-30.7284	-144.377	TRUE	TRUE	TRUE	NA	NA	.		downstream_gene_variant;intergenic_region	TTS (NM_001145008)
chr6:26416171:C:T:rs4712993	6	26416171	ENST00000513047.5	26409545	BTN3A1	0.167429	0.397093	-0.00636116	-41.31	-285.333	0.174748	0.478863	-0.025589	-31.268	-152.034	0.161097	0.360699	-0.0232456	-33.3898	-193.356	0.170098	0.487917	-0.0348594	-30.7284	-144.377	TRUE	TRUE	TRUE	NA	NA	.		downstream_gene_variant;intergenic_region	TTS (NM_001145008)
chr6:26416388:C:A:rs10946823	6	26416388	ENST00000513047.5	26409545	BTN3A1	0.167429	0.397093	-0.00636116	-41.31	-285.333	0.174748	0.478863	-0.025589	-31.268	-152.034	0.161097	0.364052	-0.0233518	-33.6329	-195.611	0.170098	0.487917	-0.0348594	-30.7284	-144.377	TRUE	TRUE	TRUE	NA	NA	.		downstream_gene_variant;intergenic_region	Intergenic
chr6:26416426:C:G:rs10946824	6	26416426	ENST00000513047.5	26409545	BTN3A1	0.167429	0.397093	-0.00636116	-41.31	-285.333	0.174748	0.478863	-0.025589	-31.268	-152.034	0.161097	0.364052	-0.0233518	-33.6329	-195.611	0.170098	0.487917	-0.0348594	-30.7284	-144.377	TRUE	TRUE	TRUE	NA	NA	.		upstream_gene_variant;downstream_gene_variant;intergenic_region	Intergenic
chr6:26416638:G:A:rs10946825	6	26416638	ENST00000513047.5	26409545	BTN3A1	0.167429	0.397093	-0.00636116	-41.31	-285.333	0.174748	0.478863	-0.025589	-31.268	-152.034	0.160848	0.362704	-0.0233178	-33.535	-194.703	0.170098	0.487917	-0.0348594	-30.7284	-144.377	TRUE	TRUE	TRUE	NA	NA	.		upstream_gene_variant;downstream_gene_variant;intergenic_region	Intergenic
chr6:26416898:T:G:rs10946826	6	26416898	ENST00000513047.5	26409545	BTN3A1	0.167429	0.397093	-0.00636116	-41.31	-285.333	0.174748	0.478863	-0.025589	-31.268	-152.034	0.160599	0.361906	-0.0233021	-33.4772	-194.166	0.170098	0.487917	-0.0348594	-30.7284	-144.377	TRUE	TRUE	TRUE	NA	NA	.		upstream_gene_variant;downstream_gene_variant;intergenic_region	Intergenic
chr6:26416964:A:C:rs34268421	6	26416964	ENST00000513047.5	26409545	BTN3A1	0.167429	0.397093	-0.00636116	-41.31	-285.333	0.174748	0.478863	-0.025589	-31.268	-152.034	0.162594	0.359716	-0.0230491	-33.3186	-192.697	0.171078	0.48545	-0.0347308	-30.577	-143.356	TRUE	TRUE	TRUE	NA	NA	.		upstream_gene_variant;downstream_gene_variant;intergenic_region	Intergenic
chr6:26417581:C:A:rs4305717	6	26417581	ENST00000513047.5	26409545	BTN3A1	0.167429	0.397093	-0.00636116	-41.31	-285.333	0.174748	0.478863	-0.025589	-31.268	-152.034	0.162344	0.359449	-0.0230827	-33.2993	-192.518	0.171078	0.48545	-0.0347308	-30.577	-143.356	TRUE	TRUE	TRUE	NA	NA	.		upstream_gene_variant;downstream_gene_variant;intergenic_region	Intergenic
chr6:26417623:C:T:rs56139485	6	26417623	ENST00000513047.5	26409545	BTN3A1	0.167429	0.397093	-0.00636116	-41.31	-285.333	0.174748	0.478863	-0.025589	-31.268	-152.034	0.162344	0.359257	-0.0230804	-33.2854	-192.389	0.173529	0.47493	-0.0340436	-29.9394	-139.054	TRUE	TRUE	TRUE	NA	NA	.		upstream_gene_variant;downstream_gene_variant;intergenic_region	Intergenic
chr6:26417950:C:A:rs56207464	6	26417950	ENST00000513047.5	26409545	BTN3A1	0.167429	0.397093	-0.00636116	-41.31	-285.333	0.174748	0.478863	-0.025589	-31.268	-152.034	0.162095	0.358701	-0.0230688	-33.2452	-192.017	0.171078	0.48545	-0.0347308	-30.577	-143.356	TRUE	TRUE	TRUE	NA	NA	.		upstream_gene_variant;downstream_gene_variant;intergenic_region	Intergenic
chr6:26418184:T:A:rs6931648	6	26418184	ENST00000513047.5	26409545	BTN3A1	0.167429	0.397093	-0.00636116	-41.31	-285.333	0.174748	0.478863	-0.025589	-31.268	-152.034	0.162344	0.359449	-0.0230827	-33.2993	-192.518	0.170588	0.478132	-0.0344998	-30.1322	-140.354	TRUE	TRUE	TRUE	NA	NA	.		upstream_gene_variant;downstream_gene_variant;intergenic_region	Intergenic
chr6:26419824:C:G:rs10447390	6	26419824	ENST00000513047.5	26409545	BTN3A1	0.167429	0.397093	-0.00636116	-41.31	-285.333	0.174748	0.478863	-0.025589	-31.268	-152.034	0.162095	0.357797	-0.0230377	-33.1799	-191.413	0.171078	0.48545	-0.0347308	-30.577	-143.356	TRUE	TRUE	TRUE	NA	NA	.		upstream_gene_variant;downstream_gene_variant;intergenic_region	Intergenic
chr6:26420197:T:G:rs10447391	6	26420197	ENST00000513047.5	26409545	BTN3A1	0.167429	0.397093	-0.00636116	-41.31	-285.333	0.174748	0.478863	-0.025589	-31.268	-152.034	0.162344	0.359449	-0.0230827	-33.2993	-192.518	0.171078	0.48545	-0.0347308	-30.577	-143.356	TRUE	TRUE	TRUE	NA	NA	.		upstream_gene_variant;downstream_gene_variant;intergenic_region	Intergenic
chr6:26420390:A:T:rs3807025	6	26420390	ENST00000513047.5	26409545	BTN3A1	0.167429	0.397093	-0.00636116	-41.31	-285.333	0.174748	0.478863	-0.025589	-31.268	-152.034	0.162095	0.358874	-0.0230704	-33.2577	-192.133	0.171078	0.48545	-0.0347308	-30.577	-143.356	TRUE	TRUE	TRUE	NA	NA	.		upstream_gene_variant;intergenic_region	Intergenic
chr6:26420979:A:G:rs6456721	6	26420979	ENST00000513047.5	26409545	BTN3A1	0.167429	0.397093	-0.00636116	-41.31	-285.333	0.174748	0.478863	-0.025589	-31.268	-152.034	0.162344	0.359449	-0.0230827	-33.2993	-192.518	0.171078	0.48545	-0.0347308	-30.577	-143.356	TRUE	TRUE	TRUE	NA	NA	.		upstream_gene_variant;intergenic_region	promoter-TSS (NR_027795)
chr6:26421048:C:A:rs6456722	6	26421048	ENST00000513047.5	26409545	BTN3A1	0.167429	0.397093	-0.00636116	-41.31	-285.333	0.174748	0.478863	-0.025589	-31.268	-152.034	0.162344	0.359449	-0.0230827	-33.2993	-192.518	0.171078	0.48545	-0.0347308	-30.577	-143.356	TRUE	TRUE	TRUE	NA	NA	.		upstream_gene_variant;intergenic_region	promoter-TSS (NR_027795)
chr6:26421213:A:G:rs6926878	6	26421213	ENST00000513047.5	26409545	BTN3A1	0.167429	0.397093	-0.00636116	-41.31	-285.333	0.174748	0.478863	-0.025589	-31.268	-152.034	0.162344	0.357875	-0.0230326	-33.1856	-191.465	0.171078	0.48545	-0.0347308	-30.577	-143.356	TRUE	TRUE	TRUE	NA	NA	.		upstream_gene_variant;intergenic_region	promoter-TSS (NR_027795)
chr12:50132708:A:AGAGTGT:rs549055889	12	50132708	ENST00000550487.6	50112236	COX14	0.254577	0.395897	0.0885268	41.2069	-284.224	0.246569	0.449122	0.0738725	29.4527	-139.197	0.262843	0.355937	0.0671136	33.0458	-190.173	0.218137	0.211589	0.0337664	16.3082	-52.2613	TRUE	TRUE	TRUE	ENSP00000446524.1	57	SpliceAI=AGAGTGT|CERS5|0.00|0.00|0.00|0.00|40|18|-20|40	0	downstream_gene_variant;intron_variant	intron (NM_001281731, intron 10 of 10)
chr14:65077649:C:A:rs762810	14	65077649	ENST00000394606.6	65075127	MAX	0.338101	0.39566	-0.0236575	-41.1864	-284.004	0.333486	0.411722	-0.0222483	-27.2886	-124.002	0.262344	0.30233	-0.0205552	-29.2623	-155.872	0.15	0.11328	-0.0157657	-11.2518	-26.956	TRUE	TRUE	TRUE	ENSP00000378104.2	103	SpliceAI=A|MAX|0.33|0.00|0.00|0.00|-6|5|-42|36	0.33	splice_region_variant&intron_variant;intron_variant	intron (NM_145113, intron 4 of 5)
chr7:99942163:A:G:rs2527893	7	99942163	ENST00000354241.5	99901166	TRIM4	0.567696	0.395425	-0.024127	-41.1662	-283.786	0.542086	0.426245	-0.0348025	-28.115	-129.785	0.715711	0.261394	-0.0283544	-26.4444	-131.4	0.877451	0.166033	-0.0452388	-14.0462	-40.1849	TRUE	TRUE	TRUE	ENSP00000346186.5	294	.		intergenic_region	Intergenic
chr7:99943737:T:C:rs1981548	7	99943737	ENST00000354241.5	99901166	TRIM4	0.567696	0.395425	-0.024127	-41.1662	-283.786	0.542086	0.426245	-0.0348025	-28.115	-129.785	0.705736	0.248599	-0.0272216	-25.5686	-124.026	0.858333	0.132293	-0.0384328	-12.2919	-31.6373	TRUE	TRUE	TRUE	ENSP00000346186.5	294	.		intergenic_region	Intergenic
chr7:99945326:A:G:rs2527892	7	99945326	ENST00000354241.5	99901166	TRIM4	0.567696	0.395425	-0.024127	-41.1662	-283.786	0.542086	0.427135	-0.0348369	-28.1661	-130.144	0.703741	0.239934	-0.0266664	-24.9755	-119.103	0.843627	0.0947078	-0.0309301	-10.1821	-22.4703	TRUE	TRUE	TRUE	ENSP00000346186.5	294	.		intergenic_region	Intergenic
chr7:99945379:T:C:rs2525534	7	99945379	ENST00000354241.5	99901166	TRIM4	0.567696	0.395425	-0.024127	-41.1662	-283.786	0.541629	0.427023	-0.0348624	-28.1597	-130.099	0.715461	0.263549	-0.0284938	-26.5921	-132.654	0.877451	0.166033	-0.0452388	-14.0462	-40.1849	TRUE	TRUE	TRUE	ENSP00000346186.5	294	.		intergenic_region	Intergenic
chr7:99947010:T:C:rs2525537	7	99947010	ENST00000354241.5	99901166	TRIM4	0.567696	0.395425	-0.024127	-41.1662	-283.786	0.541629	0.427023	-0.0348624	-28.1597	-130.099	0.715461	0.263549	-0.0284938	-26.5921	-132.654	0.877451	0.166033	-0.0452388	-14.0462	-40.1849	TRUE	TRUE	TRUE	ENSP00000346186.5	294	.		intergenic_region	Intergenic
chr7:99947198:A:G:rs2527891	7	99947198	ENST00000354241.5	99901166	TRIM4	0.567696	0.395425	-0.024127	-41.1662	-283.786	0.541629	0.427023	-0.0348624	-28.1597	-130.099	0.708479	0.250015	-0.0274603	-25.6655	-124.836	0.856863	0.110945	-0.0346657	-11.1206	-26.3874	TRUE	TRUE	TRUE	ENSP00000346186.5	294	.		upstream_gene_variant;intergenic_region	Intergenic
chr6:31254592:C:T:rs41268852	6	31254592	ENST00000466892.5	31268749	HLA-C	0.220252	0.395321	0.00587866	41.1573	-283.691	0.226441	0.206415	0.018585	16.6359	-54.6869	0.319202	0.207419	0.0187301	22.7403	-101.112	0.384314	0.355937	0.0444349	23.4023	-95.5435	TRUE	TRUE	TRUE	NA	NA	.		intergenic_region	Intergenic
chr3:11808333:A:C:rs9876026	3	11808333	ENST00000457498.5	11790446	TAMM41	0.429825	0.394317	-0.0828618	-41.0709	-282.762	0.413083	0.537652	-0.0598418	-35.1752	-179.714	0.582793	0.486047	-0.0622696	-43.2286	-286.923	0.803922	0.0665521	-0.0175182	-8.40567	-15.8197	TRUE	TRUE	TRUE	ENSP00000406054.1	151	SpliceAI=C|TAMM41|0.00|0.00|0.01|0.92|-30|25|-30|2	0.92	splice_donor_variant&intron_variant;downstream_gene_variant;intron_variant;non_coding_transcript_exon_variant	intron (NR_135610, intron 9 of 10)
chr1:111139496:C:T:rs3762374	1	111139496	ENST00000286692.8	111117333	DRAM2	0.283944	0.393815	-0.120173	-41.0277	-282.299	0.258005	0.349729	-0.0691473	-23.9215	-100.818	0.240399	0.271705	-0.0439557	-27.1512	-137.435	0.195588	0.519078	-0.0617015	-32.7051	-157.713	TRUE	TRUE	TRUE	ENSP00000286692.4	266	SpliceAI=T|DRAM2|0.00|0.00|0.06|0.61|-13|44|25|5	0.61	splice_region_variant&intron_variant;upstream_gene_variant;intron_variant	promoter-TSS (NR_138483)
chr1:146964076:T:G:rs1192473925	1	146964076	ENST00000617844.4	146949314	NBPF12	0.636156	0.393345	0.0899541	40.9873	-281.865	0.63312	0.485264	0.10346	31.6714	-154.892	0.621446	0.211316	0.0633744	23.0096	-103.229	0.627941	0.121617	0.0549643	11.7136	-28.9972	TRUE	TRUE	TRUE	ENSP00000484391.1	1457	.		intron_variant	intron (NM_001278141, intron 9 of 36)
chr3:39426800:C:T:rs71329571	3	39426800	ENST00000495394.1	39410259	RPSA	0.306827	0.392226	0.00231192	40.8913	-280.834	0.302379	0.501481	0.00117306	32.7158	-162.295	0.256359	0.194036	0.00089723	21.811	-93.9176	0.186275	0.120184	0.00130093	11.635	-28.6452	TRUE	TRUE	TRUE	NA	NA	.		downstream_gene_variant;intergenic_region	Intergenic
chr5:179607367:G:A:rs72824531	5	179607367	ENST00000503583.1	179606903	RUFY1	0.0957285	0.391844	0.0138568	40.8585	-280.482	0.0933211	0.430432	0.0372216	28.3564	-131.479	0.15212	0.359791	0.0260798	33.3241	-192.747	0.22598	0.208437	0.020212	16.1541	-51.4047	TRUE	TRUE	TRUE	NA	NA	SpliceAI=A|RUFY1|0.00|0.00|0.00|0.00|-48|0|18|0	0	upstream_gene_variant;intron_variant	intron (NM_001040451, intron 15 of 16)
chr11:35208126:T:C:rs1467558	11	35208126	ENST00000434472.6	35139293	CD44	0.792715	0.390831	0.0096063	40.7717	-279.551	0.805124	0.489508	0.021061	31.9415	-156.807	0.892269	0.174502	0.0125813	20.4379	-83.6261	0.968627	0.0342934	0.00736118	5.93225	-8.38074	TRUE	TRUE	TRUE	ENSP00000404447.2	429	SpliceAI=C|CD44|0.41|0.00|0.00|0.00|-21|33|32|11	0.41	missense_variant;downstream_gene_variant;intron_variant	exon (NM_000610, exon 12 of 18)
chr12:47205827:C:T:rs11183796	12	47205827	ENST00000551432.5	47205899	PCED1B-AS1	0.293288	0.390766	0.0118763	40.7662	-279.491	0.302379	0.410012	0.0164665	27.1924	-123.33	0.193017	0.273456	0.0134785	27.2713	-138.468	0.0931373	0.0846806	0.0139756	9.57508	-20.082	TRUE	TRUE	TRUE	NA	NA	SpliceAI=T|PCED1B|0.00|0.00|0.00|0.00|5|9|-33|48	0	downstream_gene_variant;intron_variant	intron (NM_001281429, intron 2 of 2)
chr12:47206649:C:T:rs2408718	12	47206649	ENST00000551432.5	47205899	PCED1B-AS1	0.293288	0.390766	0.0118763	40.7662	-279.491	0.301921	0.409119	0.0164442	27.1423	-122.98	0.193017	0.273456	0.0134785	27.2713	-138.468	0.0882353	0.0914769	0.014875	9.98906	-21.6982	TRUE	TRUE	TRUE	NA	NA	SpliceAI=T|PCED1B|0.00|0.00|0.00|0.00|7|27|7|3	0	downstream_gene_variant;intron_variant	intron (NM_001281429, intron 2 of 2)
chr12:47208236:GT:G:rs141685731	12	47208236	ENST00000551432.5	47205899	PCED1B-AS1	0.293288	0.390766	0.0118763	40.7662	-279.491	0.302379	0.410012	0.0164665	27.1924	-123.33	0.193017	0.273456	0.0134785	27.2713	-138.468	0.0882353	0.0914769	0.014875	9.98906	-21.6982	TRUE	TRUE	TRUE	NA	NA	SpliceAI=G|PCED1B|0.00|0.00|0.00|0.00|26|45|30|14	0	downstream_gene_variant;intron_variant	TTS (NR_026544)
chr12:10379297:C:T:rs2255364	12	10379297	ENST00000240618.11	10372353	KLRK1	0.80759	0.389816	-0.0374724	-40.6849	-278.62	0.813815	0.377317	-0.0370851	-25.3916	-110.851	0.703741	0.497757	-0.040693	-44.2533	-296.801	0.587745	0.354307	-0.0415866	-23.3192	-95.004	TRUE	TRUE	TRUE	ENSP00000240618.6	216	SpliceAI=T|KLRK1|0.00|0.00|0.00|0.00|-2|-1|-31|43,T|KLRC4-KLRK1|0.00|0.00|0.00|0.00|-2|-1|-31|43	0	intron_variant	intron (NM_001199805, intron 10 of 12)
chr12:10379727:T:C:rs2255336	12	10379727	ENST00000240618.11	10372353	KLRK1	0.80759	0.389816	-0.0374724	-40.6849	-278.62	0.813815	0.377317	-0.0370851	-25.3916	-110.851	0.702993	0.500596	-0.0408027	-44.5053	-299.23	0.587745	0.354307	-0.0415866	-23.3192	-95.004	TRUE	TRUE	TRUE	ENSP00000240618.6	216	SpliceAI=C|KLRK1|0.00|0.00|0.00|0.09|-1|29|-27|4,C|KLRC4-KLRK1|0.00|0.00|0.00|0.09|-1|29|-27|4	0.09	missense_variant;non_coding_transcript_exon_variant	non-coding (NR_120430, exon 3 of 4)
chr12:10380507:T:C:rs2617152	12	10380507	ENST00000240618.11	10372353	KLRK1	0.80759	0.389816	-0.0374724	-40.6849	-278.62	0.813815	0.377317	-0.0370851	-25.3916	-110.851	0.703491	0.499848	-0.0408242	-44.4387	-298.588	0.587255	0.353573	-0.0414898	-23.2818	-94.7616	TRUE	TRUE	TRUE	ENSP00000240618.6	216	SpliceAI=C|KLRK1|0.00|0.00|0.00|0.00|13|-4|-18|-13,C|KLRC4-KLRK1|0.00|0.00|0.00|0.00|13|-4|-18|-13	0	intron_variant	intron (NR_120430, intron 3 of 3)
chr12:10380608:T:C:rs2733847	12	10380608	ENST00000240618.11	10372353	KLRK1	0.80759	0.389816	-0.0374724	-40.6849	-278.62	0.813815	0.377317	-0.0370851	-25.3916	-110.851	0.703242	0.500758	-0.0408555	-44.5196	-299.369	0.587255	0.353573	-0.0414898	-23.2818	-94.7616	TRUE	TRUE	TRUE	ENSP00000240618.6	216	SpliceAI=C|KLRK1|0.00|0.00|0.00|0.00|31|-42|31|-1,C|KLRC4-KLRK1|0.00|0.00|0.00|0.00|31|-42|31|-1	0	intron_variant	intron (NR_120430, intron 3 of 3)
chr12:10380807:T:A:rs2417734	12	10380807	ENST00000240618.11	10372353	KLRK1	0.80759	0.389816	-0.0374724	-40.6849	-278.62	0.813815	0.377317	-0.0370851	-25.3916	-110.851	0.702993	0.500202	-0.0408	-44.4702	-298.892	0.587255	0.353573	-0.0414898	-23.2818	-94.7616	TRUE	TRUE	TRUE	ENSP00000240618.6	216	SpliceAI=A|KLRK1|0.00|0.00|0.00|0.00|-45|40|-28|-2,A|KLRC4-KLRK1|0.00|0.00|0.00|0.00|-45|40|-28|-2	0	intron_variant	intron (NR_120430, intron 3 of 3)
chr12:10381206:T:C:rs1382265	12	10381206	ENST00000240618.11	10372353	KLRK1	0.80759	0.389816	-0.0374724	-40.6849	-278.62	0.813815	0.377317	-0.0370851	-25.3916	-110.851	0.703491	0.499122	-0.0407741	-44.3742	-297.967	0.587745	0.354307	-0.0415866	-23.3192	-95.004	TRUE	TRUE	TRUE	ENSP00000240618.6	216	SpliceAI=C|KLRK1|0.00|0.00|0.00|0.00|-1|-2|0|-35,C|KLRC4-KLRK1|0.00|0.00|0.00|0.00|-1|-2|0|-35	0	intron_variant	intron (NR_120430, intron 3 of 3)
chr8:650729:A:G:rs4735895	8	650729	ENST00000522706.5	614746	ERICH1	0.793097	0.388014	0.0425299	40.5309	-276.969	0.792772	0.353222	0.0369566	24.1056	-102.065	0.646883	0.363654	0.0343692	33.604	-195.342	0.495098	0.0652304	0.00617899	8.3159	-15.5116	TRUE	TRUE	TRUE	ENSP00000428635.1	345	.		3_prime_UTR_variant;downstream_gene_variant;intron_variant	intron (NM_001303100, intron 5 of 5)
chr1:27885761:G:A:rs11247705	1	27885761	ENST00000373927.7	27872549	THEMIS2	0.380053	0.387528	0.0218226	40.4895	-276.525	0.399817	0.396652	0.0328141	26.448	-118.15	0.504239	0.278959	0.03601	27.6493	-141.732	0.613725	0.567504	0.11673	36.0604	-180.228	TRUE	TRUE	TRUE	ENSP00000363037.3	123	SpliceAI=A|THEMIS2|0.02|0.02|0.00|0.00|-17|30|-17|-5	0.02	intron_variant	intron (NM_001105556, intron 5 of 5)
chr1:40041496:A:G:rs34619898	1	40041496	ENST00000424977.1	40040780	CAP1	0.085431	0.386525	-0.00152228	-40.404	-275.61	0.0777676	0.388303	-0.00699534	-25.9889	-114.969	0.144888	0.487114	-0.00682061	-43.321	-287.814	0.244608	0.291608	-0.00814374	-20.1976	-75.1988	TRUE	TRUE	TRUE	ENSP00000413383.1	201	SpliceAI=G|CAP1|0.00|0.00|0.00|0.33|32|-19|32|-3	0.33	splice_region_variant&intron_variant;upstream_gene_variant;intron_variant	intron (NM_001350484, intron 2 of 13)
chr16:89561052:T:G:rs2280370	16	89561052	ENST00000563270.5	89560681	RPL13	0.191838	0.386493	0.0470504	40.4012	-275.58	0.197164	0.191343	0.0321523	15.867	-50.3235	0.241646	0.199761	0.0437175	22.2095	-96.9807	0.291667	0.0574348	0.0208997	7.77085	-13.7007	TRUE	TRUE	TRUE	ENSP00000457686.1	54	SpliceAI=G|RPL13|0.00|0.00|0.00|0.05|-44|4|11|-2	0.05	synonymous_variant;upstream_gene_variant;downstream_gene_variant	promoter-TSS (NR_002450)
chr16:89523652:G:A:rs28643511	16	89523652	ENST00000611189.2	89516797	SPG7	0.484554	0.384609	0.00988719	40.241	-273.865	0.459286	0.396874	0.00551607	26.4602	-118.235	0.403741	0.252104	0.0040858	25.8085	-126.033	0.319608	0.594642	0.0188094	38.1281	-193.959	TRUE	TRUE	TRUE	NA	NA	SpliceAI=A|SPG7|0.00|0.00|0.00|0.00|-25|1|-45|-46	0	upstream_gene_variant;intron_variant	intron (NM_003119, intron 3 of 16)
chr2:61190482:A:G:rs777591	2	61190482	ENST00000647519.1	61177928	AHSA2P	0.646453	0.383603	-0.028286	-40.1555	-272.951	0.624428	0.173259	-0.0124924	-14.9325	-45.1923	0.611222	0.170401	-0.0103707	-20.1463	-81.4961	0.572549	0.0303317	-0.00301465	-5.56768	-7.47536	TRUE	TRUE	TRUE	NA	NA	SpliceAI=G|USP34|0.01|0.00|0.00|0.00|-44|-7|35|36	0.01	downstream_gene_variant;intron_variant	intron (NM_014709, intron 77 of 79)
chr7:6400314:A:G:rs836549	7	6400314	ENST00000348035.9	6374527	RAC1	0.478642	0.382451	-0.0370906	-40.0577	-271.905	0.474382	0.447247	-0.0470399	-29.3413	-138.411	0.656359	0.268689	-0.0636862	-26.9443	-135.661	0.85049	0.0713204	-0.0324447	-8.7239	-16.9343	TRUE	TRUE	TRUE	ENSP00000258737.7	192	SpliceAI=G|RAC1|0.00|0.00|0.00|0.00|1|33|0|-48	0	intron_variant	intron (NM_006908, intron 4 of 5)
chr19:54277224:T:G:rs452717	19	54277224	ENST00000391746.5	54274466	LILRB2	0.849352	0.380742	0.0225445	39.9129	-270.36	0.858646	0.415741	0.0308808	27.5156	-125.587	0.725187	0.388812	0.0194127	35.4549	-212.642	0.566667	0.0930774	0.00480886	10.0849	-22.0804	TRUE	TRUE	TRUE	ENSP00000375626.1	510	.		upstream_gene_variant;downstream_gene_variant;intron_variant	TTS (NM_001278406).2
chr19:14774802:T:C:rs12459485	19	14774802	ENST00000598500.1	14771880	ADGRE2	0.569794	0.380635	0.0047889	39.9039	-270.263	0.598353	0.412864	0.0296531	27.353	-124.451	0.530673	0.236935	0.024831	24.7701	-117.412	0.401471	0.0751072	0.0112048	8.97081	-17.8227	TRUE	TRUE	TRUE	NA	NA	SpliceAI=C|ADGRE2|0.00|0.00|0.00|0.00|34|-38|-40|23	0	intron_variant	intron (NM_013447, intron 2 of 20)
chr5:430102:C:T:rs957791	5	430102	ENST00000315013.9	446149	EXOC3	0.466247	0.380269	-0.0696019	-39.8728	-269.932	0.457457	0.507703	-0.087357	-33.1255	-165.2	0.293516	0.25319	-0.0702505	-25.8828	-126.657	0.0911765	0.114169	-0.0619299	-11.3015	-27.1729	TRUE	TRUE	TRUE	ENSP00000323377.5	745	SpliceAI=T|AHRR|0.00|0.00|0.00|0.01|6|-4|6|-4	0.01	intron_variant	intron (NM_001242412, intron 8 of 10)
chr4:1356762:A:G:rs2336082	4	1356762	ENST00000324803.6	1391552	UVSSA	0.282609	0.379816	0.0522842	39.8346	-269.523	0.276761	0.324429	0.0622296	22.6045	-91.983	0.546883	0.13564	0.0479576	17.6092	-63.8438	0.832843	0.0176069	0.0161512	4.2144	-4.5623	TRUE	TRUE	TRUE	ENSP00000323978.4	446	SpliceAI=G|UVSSA|0.00|0.00|0.00|0.00|-36|34|33|34	0	3_prime_UTR_variant;downstream_gene_variant;intron_variant;non_coding_transcript_exon_variant	intron (NM_001317935, intron 7 of 13)
chr4:1357369:T:C:rs6814865	4	1357369	ENST00000324803.6	1391552	UVSSA	0.282609	0.379816	0.0522842	39.8346	-269.523	0.276761	0.324429	0.0622296	22.6045	-91.983	0.54414	0.133693	0.0474011	17.4628	-62.8758	0.829412	0.0181387	0.0163021	4.27874	-4.68465	TRUE	TRUE	TRUE	ENSP00000323978.4	446	SpliceAI=C|UVSSA|0.00|0.00|0.00|0.00|-8|12|-9|42	0	3_prime_UTR_variant;downstream_gene_variant;intron_variant;non_coding_transcript_exon_variant	intron (NM_001317935, intron 7 of 13)
chr1:16454952:A:G:rs279786	1	16454952	ENST00000509727.1	16455521	NECAP2	0.718154	0.378139	-0.00389262	-39.6929	-268.011	0.728271	0.390367	-0.0171512	-26.102	-115.752	0.720698	0.296791	-0.0144778	-28.8786	-152.479	0.74902	0.0518667	-0.0087129	-7.36286	-12.4138	TRUE	TRUE	TRUE	NA	NA	SpliceAI=G|NECAP2|0.00|0.00|0.00|0.02|30|-42|33|-4	0.02	downstream_gene_variant;intron_variant	intron (NM_001145277, intron 6 of 6)
chr2:111429464:A:G:rs1045267	2	111429464	ENST00000643013.1	111207814	MIR4435-2HG	0.739703	0.377101	0.0486474	39.6053	-267.078	0.719579	0.546737	0.0185373	35.8249	-184.302	0.518454	0.461571	0.0131815	41.1574	-266.983	0.254412	0.232604	0.00525485	17.3315	-58.0596	TRUE	TRUE	TRUE	NA	NA	.		intron_variant;non_coding_transcript_exon_variant	non-coding (NR_024373, exon 2 of 2)
chr14:24146226:T:C:rs4575	14	24146226	ENST00000216802.10	24143365	PSME2	0.281655	0.377033	-0.0357379	-39.5996	-267.017	0.273559	0.379596	-0.0310436	-25.5149	-111.699	0.497257	0.588034	-0.045661	-53.1085	-381.693	0.698039	0.34662	-0.0656105	-22.9288	-92.4773	TRUE	TRUE	TRUE	ENSP00000216802.5	239	SpliceAI=C|PSME2|0.00|0.01|0.00|0.04|26|14|15|-18	0.04	synonymous_variant;5_prime_UTR_variant;upstream_gene_variant	promoter-TSS (NM_001310332)
chr10:103369141:G:A:rs11191667	10	103369141	ENST00000309579.7	103389050	ATP5MD	0.334287	0.376669	-0.0696956	-39.5689	-266.69	0.333486	0.400611	-0.0378028	-26.6672	-119.673	0.216958	0.422208	-0.0310935	-37.9989	-236.736	0.0803922	0.378541	-0.0127633	-24.569	-103.166	TRUE	TRUE	TRUE	ENSP00000311245.3	58	SpliceAI=A|TAF5|0.00|0.00|0.00|0.00|20|-5|-32|-5	0	intron_variant	intron (NM_006951, intron 1 of 10)
chr19:54451290:A:G:rs1035451	19	54451290	ENST00000439657.5	54449190	LENG8	0.32704	0.375709	-0.00502912	-39.4881	-265.829	0.321592	0.375784	-0.0217112	-25.3088	-110.282	0.265586	0.236032	-0.0199026	-24.7082	-116.904	0.133824	0.044268	-0.0152125	-6.77507	-10.6653	TRUE	TRUE	TRUE	ENSP00000399507.1	300	.		splice_region_variant;5_prime_UTR_variant;upstream_gene_variant;intron_variant	5' UTR (NM_052925, exon 2 of 16).2
chr15:75444946:T:C:rs7171507	15	75444946	ENST00000569176.1	75358462	MAN2C1	0.283181	0.375527	-0.0119356	-39.4727	-265.666	0.283166	0.485183	-0.0230895	-31.6663	-154.856	0.384289	0.397732	-0.019702	-36.1239	-218.947	0.443137	0.348441	-0.021296	-23.021	-93.0732	TRUE	TRUE	TRUE	NA	NA	SpliceAI=C|SIN3A|0.00|0.00|0.00|0.00|24|-44|5|24	0	5_prime_UTR_premature_start_codon_gain_variant;5_prime_UTR_variant;intron_variant	intron (NM_001145357, intron 1 of 20)
chr12:57461397:G:A:rs4760255	12	57461397	ENST00000546200.5	57472266	ARHGAP9	0.671243	0.373896	-0.0294929	-39.3356	-264.206	0.669716	0.405384	-0.014582	-26.9331	-121.522	0.57182	0.163907	-0.0125975	-19.6818	-78.1437	0.44902	0.0239063	-0.00154932	-4.9266	-6.00685	TRUE	TRUE	TRUE	NA	NA	SpliceAI=A|GLI1|0.00|0.00|0.00|0.00|-20|1|44|-29	0	downstream_gene_variant;intron_variant	intron (NM_001160045, intron 1 of 9)
chr22:17739791:G:A:rs181391	22	17739791	ENST00000494097.5	17735222	BID	0.65942	0.373724	0.0120489	39.3211	-264.052	0.652333	0.447322	0.00844921	29.3457	-138.442	0.649377	0.31071	0.0073903	29.8449	-161.058	0.613235	0.109867	0.0040735	11.0597	-26.1252	TRUE	TRUE	TRUE	NA	NA	SpliceAI=A|BID|0.00|0.00|0.20|0.00|-12|-32|2|25	0.2	intron_variant	intron (NM_001244570, intron 1 of 3)
chr12:8940405:G:A:rs6832	12	8940405	ENST00000539143.5	8940363	M6PR	0.458619	0.373706	-0.012	-39.3197	-264.036	0.464318	0.354062	-0.0308095	-24.1499	-102.365	0.473566	0.145438	-0.0248335	-18.3384	-68.7482	0.558824	0.0787172	-0.0187173	-9.20185	-18.6723	TRUE	TRUE	TRUE	ENSP00000439070.1	96	.		3_prime_UTR_variant	TTS (NM_002355)
chr13:110892851:A:AGT:rs10664568	13	110892851	ENST00000310847.8	110892692	ANKRD10	0.465484	0.372988	-0.019826	-39.2594	-263.395	0.466606	0.276191	-0.0227786	-20.1495	-76.0135	0.35985	0.248979	-0.0278553	-25.5946	-124.243	0.231863	0.200969	-0.0312297	-15.7877	-49.3876	TRUE	TRUE	TRUE	ENSP00000312534.4	220	SpliceAI=AGT|ANKRD10|0.00|0.00|0.00|0.00|33|-14|-40|25	0	3_prime_UTR_variant;downstream_gene_variant;intron_variant;non_coding_transcript_exon_variant	non-coding (NR_104586, exon 5 of 5)
chr17:3930663:C:CT:rs34208227	17	3930663	ENST00000570773.5	3925260	ATP2A3	0.158085	0.372931	-0.00228348	-39.2546	-263.344	0.172461	0.349845	-0.00835259	-23.9277	-100.859	0.298504	0.282824	-0.00711009	-27.9151	-144.038	0.472549	0.0250662	-0.00255788	-5.0477	-6.2721	TRUE	TRUE	TRUE	NA	NA	SpliceAI=CT|ATP2A3|0.00|0.01|0.00|0.00|-48|23|0|-41	0.01	intron_variant	intron (NM_005173, intron 17 of 20)
chr17:3930678:G:A:rs35443604	17	3930678	ENST00000570773.5	3925260	ATP2A3	0.158085	0.372931	-0.00228348	-39.2546	-263.344	0.172461	0.349845	-0.00835259	-23.9277	-100.859	0.298753	0.283243	-0.00711429	-27.9439	-144.289	0.472549	0.0250662	-0.00255788	-5.0477	-6.2721	TRUE	TRUE	TRUE	NA	NA	SpliceAI=A|ATP2A3|0.01|0.00|0.00|0.00|-12|8|-14|-1	0.01	intron_variant	intron (NM_005173, intron 17 of 20)
chr17:3930885:T:C:rs55673593	17	3930885	ENST00000570773.5	3925260	ATP2A3	0.158085	0.372931	-0.00228348	-39.2546	-263.344	0.172919	0.351293	-0.00836816	-24.0039	-101.375	0.29202	0.249742	-0.00667524	-25.6469	-124.68	0.458824	0.0187488	-0.00224372	-4.35145	-4.82488	TRUE	TRUE	TRUE	NA	NA	SpliceAI=C|ATP2A3|0.01|0.00|0.00|0.00|37|-49|1|38	0.01	intron_variant	intron (NM_005173, intron 17 of 20)
chr17:3931304:T:C:rs35299172	17	3931304	ENST00000570773.5	3925260	ATP2A3	0.158085	0.372931	-0.00228348	-39.2546	-263.344	0.172919	0.351293	-0.00836816	-24.0039	-101.375	0.287282	0.254884	-0.00675625	-25.9987	-127.632	0.444118	0.0204346	-0.00234456	-4.54677	-5.21181	TRUE	TRUE	TRUE	NA	NA	SpliceAI=C|ATP2A3|0.00|0.00|0.00|0.00|8|-28|-16|46	0	intron_variant	intron (NM_005173, intron 17 of 20)
chr19:1036914:C:T:rs11670441	19	1036914	ENST00000564572.1	1036799	CNN2	0.192792	0.371301	-0.00578355	-39.1179	-261.89	0.177036	0.339299	-0.00578497	-23.3754	-97.135	0.145137	0.288216	-0.00491466	-28.2864	-147.277	0.0936275	0.0469209	-0.0159172	-6.98483	-11.2748	TRUE	TRUE	TRUE	NA	NA	SpliceAI=T|CNN2|0.03|0.00|0.00|0.00|-35|42|-2|-50	0.03	upstream_gene_variant;intron_variant	intron (NM_201277, intron 5 of 5)
chr19:1037552:G:A:rs113353568	19	1037552	ENST00000564572.1	1036799	CNN2	0.192792	0.371301	-0.00578355	-39.1179	-261.89	0.177036	0.339299	-0.00578497	-23.3754	-97.135	0.145137	0.288216	-0.00491466	-28.2864	-147.277	0.0936275	0.0469209	-0.0159172	-6.98483	-11.2748	TRUE	TRUE	TRUE	NA	NA	SpliceAI=A|CNN2|0.00|0.00|0.00|0.00|-2|-16|-16|-45	0	upstream_gene_variant;intron_variant	intron (NM_201277, intron 5 of 5)
chr19:1037564:A:G:rs111525696	19	1037564	ENST00000564572.1	1036799	CNN2	0.192792	0.371301	-0.00578355	-39.1179	-261.89	0.177036	0.339299	-0.00578497	-23.3754	-97.135	0.145137	0.288216	-0.00491466	-28.2864	-147.277	0.0936275	0.0469209	-0.0159172	-6.98483	-11.2748	TRUE	TRUE	TRUE	NA	NA	SpliceAI=G|CNN2|0.00|0.00|0.00|0.00|-28|11|-5|-13	0	upstream_gene_variant;intron_variant	intron (NM_201277, intron 5 of 5)
chr19:1037585:C:T:rs72973561	19	1037585	ENST00000564572.1	1036799	CNN2	0.192792	0.371301	-0.00578355	-39.1179	-261.89	0.177036	0.339299	-0.00578497	-23.3754	-97.135	0.145137	0.288216	-0.00491466	-28.2864	-147.277	0.0941176	0.0468857	-0.0158863	-6.98207	-11.2667	TRUE	TRUE	TRUE	NA	NA	SpliceAI=T|CNN2|0.00|0.00|0.00|0.00|-10|-49|-11|39	0	upstream_gene_variant;intron_variant	intron (NM_201277, intron 5 of 5)
chr12:132141098:C:T:rs57037358	12	132141098	ENST00000329073.8	132139855	DDX51	0.188024	0.370672	-0.0239436	-39.0652	-261.331	0.200823	0.255405	-0.021032	-19.1041	-69.455	0.376559	0.300378	-0.0268212	-29.127	-154.674	0.628431	0.0908642	-0.00654573	-9.95219	-21.5521	TRUE	TRUE	TRUE	NA	NA	SpliceAI=T|DDX51|0.00|0.00|0.01|0.52|-49|12|-44|5	0.52	upstream_gene_variant;intron_variant	intron (NM_175066, intron 8 of 14)
chr15:83001321:A:C:rs6603041	15	83001321	ENST00000304177.10	82994817	C15orf40	0.541953	0.370505	-0.042883	-39.0512	-261.183	0.565874	0.347307	-0.068152	-23.7943	-99.9576	0.639651	0.204896	-0.062676	-22.5657	-99.7463	0.777451	0.0426971	-0.0149448	-6.64831	-10.3048	TRUE	TRUE	TRUE	ENSP00000307071.6	153	SpliceAI=C|C15orf40|0.00|0.02|0.00|0.00|4|-15|1|-15	0.02	3_prime_UTR_variant;downstream_gene_variant;intron_variant	intron (NM_001160115, intron 3 of 4)
chr4:168393176:T:C:rs4692656	4	168393176	ENST00000511577.5	168356735	DDX60L	0.58238	0.370128	0.043324	39.0197	-260.847	0.612534	0.210599	0.0260683	16.8481	-55.9125	0.487781	0.146542	0.0183873	18.4197	-69.3038	0.380392	0.202188	0.0191598	15.8476	-49.7155	TRUE	TRUE	TRUE	ENSP00000422423.1	1706	SpliceAI=C|DDX60L|0.00|0.00|0.00|0.00|20|-12|17|3	0	intron_variant	intron (NM_001345927, intron 28 of 37)
chr10:79752249:A:G:rs2983828	10	79752249	ENST00000483080.5	79766053	NUTM2B-AS1	0.380244	0.369765	0.0388889	38.9893	-260.524	0.385178	0.224218	0.061486	17.5362	-59.9468	0.451122	0.182599	0.0540724	21.01	-87.8627	0.510784	0.306485	0.0591955	20.9273	-79.7388	TRUE	TRUE	TRUE	NA	NA	.		intron_variant	intron (NR_120613, intron 6 of 6)
chr12:9649231:C:A:rs7313927	12	9649231	ENST00000575094.5	9648047	AC010186.2	0.338673	0.367004	-0.0288117	-38.7587	-258.078	0.319305	0.440958	-0.101233	-28.9699	-135.794	0.316708	0.384013	-0.105105	-35.0979	-209.289	0.340686	0.272722	-0.0425613	-19.2773	-69.5669	TRUE	TRUE	TRUE	NA	NA	.		upstream_gene_variant;intron_variant	intron (NR_046444, intron 1 of 4)
chr12:113818201:G:A:rs7977045	12	113818201	ENST00000261741.10	113822057	RBM19	0.401983	0.366963	-0.0619704	-38.7552	-258.041	0.396615	0.230124	-0.0342259	-17.8337	-61.7182	0.433666	0.169012	-0.0350686	-20.0473	-80.7768	0.459314	0.0605789	-0.0181618	-7.99406	-14.4297	TRUE	TRUE	TRUE	ENSP00000261741.5	960	SpliceAI=A|RBM19|0.05|0.04|0.00|0.00|-15|9|-15|9	0.05	downstream_gene_variant;intron_variant	intron (NM_001146699, intron 24 of 24)
chr1:3891607:T:C:rs6701422	1	3891607	ENST00000361605.4	3889133	C1orf174	0.746949	0.366588	-0.0480996	-38.724	-257.71	0.730101	0.414686	-0.0332104	-27.4559	-125.17	0.787032	0.293175	-0.0275484	-28.6286	-150.277	0.860784	0.132303	-0.0356758	-12.2924	-31.6398	TRUE	TRUE	TRUE	ENSP00000355306.3	243	SpliceAI=C|C1orf174|0.00|0.00|0.01|0.00|40|19|-19|-20	0.01	intron_variant	intron (NM_207356, intron 2 of 3)
chr7:35693046:C:T:rs1450892	7	35693046	ENST00000396081.5	35632659	HERPUD2	0.452899	0.365374	-0.0603107	-38.6228	-256.638	0.442818	0.23798	-0.0296188	-18.2288	-64.0952	0.369327	0.245181	-0.0379209	-25.3347	-122.078	0.301961	0.0990954	-0.0202402	-10.4406	-23.5225	TRUE	TRUE	TRUE	ENSP00000379390.1	406	SpliceAI=T|HERPUD2|0.00|0.00|0.00|0.00|22|-1|12|-11	0	upstream_gene_variant;intron_variant	intron (NM_022373, intron 2 of 8)
chr6:33084062:T:C:rs9501253	6	33084062	ENST00000418931.7	33075990	HLA-DPB1	0.0402365	0.363324	-0.0732054	-38.4522	-254.832	0.0365965	0.408015	-0.0477025	-27.0803	-122.548	0.0678304	0.188508	-0.058665	-21.4248	-90.9807	0.101961	0.423013	-0.0531714	-26.9545	-118.991	TRUE	TRUE	TRUE	ENSP00000408146.2	258	SpliceAI=C|HLA-DPB1|0.00|0.00|0.00|0.01|3|-48|2|-19	0.01	upstream_gene_variant;intron_variant	intron (NM_002121, intron 2 of 5)
chr6:33085918:T:C:rs9500931	6	33085918	ENST00000418931.7	33075990	HLA-DPB1	0.0402365	0.363324	-0.0732054	-38.4522	-254.832	0.0365965	0.408015	-0.0477025	-27.0803	-122.548	0.0678304	0.188508	-0.058665	-21.4248	-90.9807	0.101961	0.423013	-0.0531714	-26.9545	-118.991	TRUE	TRUE	TRUE	ENSP00000408146.2	258	SpliceAI=C|HLA-DPB1|0.00|0.00|0.01|0.00|-32|40|-12|-29	0.01	intron_variant	intron (NM_002121, intron 4 of 5)
chr6:33086236:TA:T:rs67523850	6	33086236	ENST00000418931.7	33075990	HLA-DPB1	0.0402365	0.363324	-0.0732054	-38.4522	-254.832	0.0365965	0.408015	-0.0477025	-27.0803	-122.548	0.0678304	0.188508	-0.058665	-21.4248	-90.9807	0.101961	0.423013	-0.0531714	-26.9545	-118.991	TRUE	TRUE	TRUE	ENSP00000408146.2	258	SpliceAI=T|HLA-DPB1|0.00|0.00|0.00|0.00|-24|-17|36|6	0	stop_retained_variant;3_prime_UTR_variant	exon (NM_002121, exon 5 of 6)
chr6:33087321:C:T:rs9501255	6	33087321	ENST00000418931.7	33075990	HLA-DPB1	0.0402365	0.363324	-0.0732054	-38.4522	-254.832	0.0365965	0.408015	-0.0477025	-27.0803	-122.548	0.0678304	0.188508	-0.058665	-21.4248	-90.9807	0.101961	0.423013	-0.0531714	-26.9545	-118.991	TRUE	TRUE	TRUE	ENSP00000408146.2	258	.		3_prime_UTR_variant	3' UTR (NM_002121, exon 6 of 6)
chr6:33089213:C:T:rs9501262	6	33089213	ENST00000418931.7	33075990	HLA-DPB1	0.0402365	0.363324	-0.0732054	-38.4522	-254.832	0.0365965	0.408015	-0.0477025	-27.0803	-122.548	0.0688279	0.188205	-0.058341	-21.4036	-90.8204	0.102451	0.424008	-0.0531651	-27.0094	-119.358	TRUE	TRUE	TRUE	ENSP00000408146.2	258	.		3_prime_UTR_variant	3' UTR (NM_002121, exon 6 of 6)
chr6:33089217:G:C:rs73743105	6	33089217	ENST00000418931.7	33075990	HLA-DPB1	0.0402365	0.363324	-0.0732054	-38.4522	-254.832	0.0365965	0.408015	-0.0477025	-27.0803	-122.548	0.0688279	0.188205	-0.058341	-21.4036	-90.8204	0.102451	0.424008	-0.0531651	-27.0094	-119.358	TRUE	TRUE	TRUE	ENSP00000408146.2	258	.		3_prime_UTR_variant	3' UTR (NM_002121, exon 6 of 6)
chr6:33089327:T:C:rs73743106	6	33089327	ENST00000418931.7	33075990	HLA-DPB1	0.0402365	0.363324	-0.0732054	-38.4522	-254.832	0.0365965	0.408015	-0.0477025	-27.0803	-122.548	0.0688279	0.188205	-0.058341	-21.4036	-90.8204	0.102451	0.424008	-0.0531651	-27.0094	-119.358	TRUE	TRUE	TRUE	ENSP00000408146.2	258	.		3_prime_UTR_variant	3' UTR (NM_002121, exon 6 of 6)
chr6:33089354:C:T:rs73743107	6	33089354	ENST00000418931.7	33075990	HLA-DPB1	0.0402365	0.363324	-0.0732054	-38.4522	-254.832	0.0365965	0.408015	-0.0477025	-27.0803	-122.548	0.0680798	0.186831	-0.0580814	-21.3073	-90.0934	0.101961	0.423013	-0.0531714	-26.9545	-118.991	TRUE	TRUE	TRUE	ENSP00000408146.2	258	.		3_prime_UTR_variant	3' UTR (NM_002121, exon 6 of 6)
chr6:33089574:G:A:rs9501263	6	33089574	ENST00000418931.7	33075990	HLA-DPB1	0.0402365	0.363324	-0.0732054	-38.4522	-254.832	0.0365965	0.408015	-0.0477025	-27.0803	-122.548	0.0688279	0.188205	-0.058341	-21.4036	-90.8204	0.102451	0.424008	-0.0531651	-27.0094	-119.358	TRUE	TRUE	TRUE	ENSP00000408146.2	258	.		3_prime_UTR_variant	3' UTR (NM_002121, exon 6 of 6)
chr6:33089859:G:A:rs9501264	6	33089859	ENST00000418931.7	33075990	HLA-DPB1	0.0402365	0.363324	-0.0732054	-38.4522	-254.832	0.0365965	0.408015	-0.0477025	-27.0803	-122.548	0.0683292	0.187058	-0.0583128	-21.3231	-90.2132	0.102451	0.424008	-0.0531651	-27.0094	-119.358	TRUE	TRUE	TRUE	ENSP00000408146.2	258	.		downstream_gene_variant;intergenic_region	TTS (NM_002121)
chr6:33089864:C:T:rs9500933	6	33089864	ENST00000418931.7	33075990	HLA-DPB1	0.0402365	0.363324	-0.0732054	-38.4522	-254.832	0.0365965	0.408015	-0.0477025	-27.0803	-122.548	0.0683292	0.187058	-0.0583128	-21.3231	-90.2132	0.102451	0.424008	-0.0531651	-27.0094	-119.358	TRUE	TRUE	TRUE	ENSP00000408146.2	258	.		downstream_gene_variant;intergenic_region	TTS (NM_002121)
chr6:33092651:C:T:rs7763822	6	33092651	ENST00000418931.7	33075990	HLA-DPB1	0.0402365	0.363324	-0.0732054	-38.4522	-254.832	0.0365965	0.408015	-0.0477025	-27.0803	-122.548	0.0678304	0.188508	-0.058665	-21.4248	-90.9807	0.101961	0.423013	-0.0531714	-26.9545	-118.991	TRUE	TRUE	TRUE	ENSP00000408146.2	258	.		downstream_gene_variant;intragenic_variant	Intergenic
chr6:33093063:C:G:rs7764491	6	33093063	ENST00000418931.7	33075990	HLA-DPB1	0.0402365	0.363324	-0.0732054	-38.4522	-254.832	0.0365965	0.408015	-0.0477025	-27.0803	-122.548	0.0678304	0.188508	-0.058665	-21.4248	-90.9807	0.101961	0.423013	-0.0531714	-26.9545	-118.991	TRUE	TRUE	TRUE	ENSP00000408146.2	258	.		downstream_gene_variant;intragenic_variant	Intergenic
chr6:33093415:G:A:rs9461833	6	33093415	ENST00000418931.7	33075990	HLA-DPB1	0.0402365	0.363324	-0.0732054	-38.4522	-254.832	0.0365965	0.408015	-0.0477025	-27.0803	-122.548	0.0608479	0.161095	-0.0568606	-19.4795	-76.7001	0.0833333	0.348492	-0.0525256	-23.0236	-93.09	TRUE	TRUE	TRUE	ENSP00000408146.2	258	.		downstream_gene_variant;intergenic_region	Intergenic
chr6:33094147:C:T:rs9461835	6	33094147	ENST00000418931.7	33075990	HLA-DPB1	0.0402365	0.363324	-0.0732054	-38.4522	-254.832	0.0365965	0.408015	-0.0477025	-27.0803	-122.548	0.0678304	0.188508	-0.058665	-21.4248	-90.9807	0.101961	0.423013	-0.0531714	-26.9545	-118.991	TRUE	TRUE	TRUE	ENSP00000408146.2	258	.		downstream_gene_variant;intergenic_region	Intergenic
chr6:33094962:G:A:rs58820708	6	33094962	ENST00000418931.7	33075990	HLA-DPB1	0.0402365	0.363324	-0.0732054	-38.4522	-254.832	0.0365965	0.408015	-0.0477025	-27.0803	-122.548	0.0678304	0.188508	-0.058665	-21.4248	-90.9807	0.101961	0.423013	-0.0531714	-26.9545	-118.991	TRUE	TRUE	TRUE	ENSP00000408146.2	258	.		intergenic_region	Intergenic
chr7:30576631:T:C:rs1141114	7	30576631	ENST00000582145.5	30561562	GARS-DT	0.64016	0.36123	-0.0174709	-38.2784	-252.995	0.625343	0.352231	-0.0247698	-24.0533	-101.71	0.417955	0.302841	-0.0274268	-29.2978	-156.187	0.147059	0.240876	-0.0282939	-17.7328	-60.3839	TRUE	TRUE	TRUE	NA	NA	.		non_coding_transcript_exon_variant	non-coding (NR_038889, exon 2 of 7)
chr1:159035061:C:T:rs72709516	1	159035061	ENST00000295809.11	159009927	IFI16	0.0451945	0.361004	-0.117815	-38.2596	-252.796	0.0498628	0.410516	-0.0841113	-27.2207	-123.528	0.0256858	0.151829	-0.059033	-18.8074	-71.9766	0.00637255	0.071886	-0.107595	-8.76109	-17.0668	TRUE	TRUE	TRUE	ENSP00000295809.7	785	SpliceAI=T|IFI16|0.00|0.00|0.00|0.00|30|-12|-30|49	0	intron_variant	intron (NM_005531, intron 7 of 10)
chr1:159036390:C:A:rs78592154	1	159036390	ENST00000295809.11	159009927	IFI16	0.0451945	0.361004	-0.117815	-38.2596	-252.796	0.0494053	0.402401	-0.0834182	-26.7668	-120.365	0.0299252	0.180683	-0.0599074	-20.875	-86.8562	0.0171569	0.141665	-0.0933332	-12.7891	-33.98	TRUE	TRUE	TRUE	ENSP00000295809.7	785	SpliceAI=A|IFI16|0.00|0.00|0.00|0.00|4|-5|4|14	0	intron_variant	intron (NM_005531, intron 7 of 10)
chr5:6605158:G:A:rs506416	5	6605158	ENST00000513888.5	6599400	NSUN2	0.692982	0.360568	-0.0379455	-38.2235	-252.415	0.689844	0.196182	-0.0331954	-16.1147	-51.7157	0.757357	0.177331	-0.0407194	-20.6383	-85.1016	0.872549	0.0211438	-0.0136925	-4.62667	-5.3744	TRUE	TRUE	TRUE	NA	NA	SpliceAI=A|NSUN2|0.00|0.00|0.01|0.00|2|-37|7|-5	0.01	intron_variant	intron (NM_017755, intron 15 of 18)
chr5:6608421:A:T:rs502272	5	6608421	ENST00000513888.5	6599400	NSUN2	0.692982	0.360568	-0.0379455	-38.2235	-252.415	0.689844	0.196182	-0.0331954	-16.1147	-51.7157	0.757357	0.177331	-0.0407194	-20.6383	-85.1016	0.872549	0.0211438	-0.0136925	-4.62667	-5.3744	TRUE	TRUE	TRUE	NA	NA	SpliceAI=T|NSUN2|0.00|0.00|0.00|0.00|24|29|-21|29	0	intron_variant	intron (NM_017755, intron 12 of 18)
chr1:147001352:A:G:rs12128105	1	147001352	ENST00000617614.4	146959859	NBPF12	0.724638	0.360151	-0.104388	-38.1889	-252.049	0.727356	0.416716	-0.113976	-27.5709	-125.974	0.788279	0.237917	-0.103324	-24.8374	-117.965	0.866176	0.251234	-0.0962466	-18.2349	-63.329	TRUE	TRUE	TRUE	ENSP00000478967.1	865	.		intergenic_region	Intergenic
chr1:228109044:C:T:rs849749	1	228109044	ENST00000348259.9	228106679	MRPL55	0.709764	0.35925	-0.0529129	-38.1142	-251.262	0.678408	0.215223	-0.0472676	-17.0821	-57.2745	0.73217	0.272517	-0.0559524	-27.2069	-137.913	0.773039	0.0265057	-0.00652744	-5.19445	-6.60115	TRUE	TRUE	TRUE	ENSP00000338189.5	128	.		intron_variant	intron (NM_181464, intron 1 of 4)
chr5:82273492:A:G:rs3739	5	82273492	ENST00000296674.13	82273320	RPS23	0.305111	0.358775	-0.0722474	-38.075	-250.847	0.315645	0.473265	-0.0102635	-30.9191	-149.563	0.353616	0.144154	-0.0064674	-18.2435	-68.1022	0.431863	0.0927694	-0.000654953	-10.0665	-22.0068	TRUE	TRUE	TRUE	ENSP00000296674.8	143	SpliceAI=G|RPS23|0.00|0.00|0.00|0.00|4|-26|4|-26	0	3_prime_UTR_variant	3' UTR (NM_001025, exon 4 of 4)
chr2:63842598:G:A:rs6546029	2	63842598	ENST00000467648.6	63840969	UGP2	0.789664	0.357684	0.0286428	37.9848	-249.896	0.801464	0.421171	0.0275355	27.8243	-127.747	0.825686	0.389509	0.0240621	35.5069	-213.132	0.803431	0.0407406	0.00253689	6.48757	-9.85626	TRUE	TRUE	TRUE	ENSP00000420793.2	497	SpliceAI=A|UGP2|0.00|0.00|0.54|0.00|-39|36|1|-48	0.54	splice_region_variant;5_prime_UTR_variant;upstream_gene_variant;intron_variant	intron (NM_006759, intron 1 of 9)
chr19:8550705:A:G:rs4804311	19	8550705	ENST00000598529.5	8551423	MYO1F	0.0930587	0.357636	0.00376237	37.9808	-249.853	0.0837145	0.381441	0.0193256	25.615	-112.388	0.0511222	0.246423	0.0165672	25.4197	-122.785	0.00980392	0.0158546	0.0346225	3.99563	-4.1584	TRUE	TRUE	TRUE	NA	NA	SpliceAI=G|MYO1F|0.03|0.01|0.00|0.00|-23|12|-22|-15	0.03	downstream_gene_variant;intron_variant	intron (NM_012335, intron 8 of 27)
chr19:18059455:T:TC:rs3833286	19	18059455	ENST00000593993.6	18058995	IL12RB1	0.496758	0.356843	-0.0407287	-37.9153	-249.163	0.507777	0.409036	-0.0378258	-27.1376	-122.948	0.544389	0.262815	-0.0337933	-26.5418	-132.226	0.639216	0.0881049	-0.0153174	-9.78508	-20.8951	TRUE	TRUE	TRUE	ENSP00000472165.2	662	SpliceAI=TC|IL12RB1|0.00|0.00|0.00|0.00|-8|-45|-8|-45	0	3_prime_UTR_variant;downstream_gene_variant	3' UTR (NM_001290024, exon 18 of 18)
chr2:101009406:CAAAAAAAA:C:rs70943054	2	101009406	ENST00000409028.8	101002283	RPL31	0.303394	0.35518	-0.0667669	-37.778	-247.717	0.32022	0.478433	-0.0434225	-31.2411	-151.843	0.220948	0.303091	-0.0525508	-29.3152	-156.341	0.139706	0.135911	-0.0023812	-12.4849	-32.5389	TRUE	TRUE	TRUE	ENSP00000386717.3	128	SpliceAI=C|TBC1D8|0.00|0.00|0.00|0.00|-33|-8|-33|-8	0	downstream_gene_variant;intron_variant	intron (NM_001330348, intron 19 of 19)
chr6:29940734:A:C:rs28749138	6	29940734	ENST00000495183.5	29942552	HLA-A	0.382342	0.354942	-0.0091932	-37.7583	-247.51	0.391125	0.313832	-0.0058575	-22.06	-88.38	0.370075	0.199064	-0.00549946	-22.1611	-96.6067	0.361275	0.0771602	-0.00705767	-9.1027	-18.3055	TRUE	TRUE	TRUE	NA	NA	.		upstream_gene_variant;intron_variant	Intergenic
chr7:35694633:C:A:rs62454607	7	35694633	ENST00000311350.8	35632659	HERPUD2	0.453089	0.354453	0.0599971	37.718	-247.086	0.442818	0.0730836	0.0242536	9.15927	-18.583	0.367332	0.162962	0.0374892	19.6139	-77.658	0.296569	0.0250765	0.0144371	5.04877	-6.27447	TRUE	TRUE	TRUE	ENSP00000310729.3	406	SpliceAI=A|HERPUD2|0.13|0.00|0.00|0.00|-6|9|-27|1	0.13	splice_region_variant&intron_variant;5_prime_UTR_variant;upstream_gene_variant	promoter-TSS (NR_136255)
chr7:35694919:C:G:rs78381277	7	35694919	ENST00000311350.8	35632659	HERPUD2	0.453089	0.354453	0.0599971	37.718	-247.086	0.442818	0.0730836	0.0242536	9.15927	-18.583	0.367082	0.162746	0.0374479	19.5984	-77.5471	0.295588	0.0262186	0.0147496	5.16548	-6.53553	TRUE	TRUE	TRUE	ENSP00000310729.3	406	SpliceAI=G|HERPUD2|0.00|0.00|0.00|0.00|-16|-1|6|0	0	5_prime_UTR_variant;upstream_gene_variant	promoter-TSS (NR_136255)
chr10:72087068:C:T:rs1245546	10	72087068	ENST00000412663.5	72086226	SPOCK2	0.446606	0.353958	-0.00158811	-37.6773	-246.657	0.472095	0.349867	-0.00492061	-23.9288	-100.867	0.601995	0.259029	-0.00745499	-26.2825	-130.027	0.807353	0.0864283	-0.00709071	-9.68263	-20.4967	TRUE	TRUE	TRUE	ENSP00000397715.1	77	SpliceAI=T|SPOCK2|0.00|0.00|0.00|0.00|-33|-47|-7|-47	0	intron_variant	intron (NM_001134434, intron 2 of 2)
chr16:1964282:A:G:rs2286466	16	1964282	ENST00000533186.5	1962061	RPS2	0.793097	0.353433	0.051887	37.634	-246.202	0.793687	0.754116	0.139311	57.1248	-325.682	0.878803	0.130499	0.046165	17.2211	-61.292	0.954412	0.545185	0.221737	34.466	-169.557	TRUE	TRUE	TRUE	ENSP00000436227.1	195	SpliceAI=G|RPS2|0.00|0.00|0.00|0.00|-7|38|-36|-6	0	synonymous_variant;upstream_gene_variant;downstream_gene_variant	promoter-TSS (NR_003020)
chr1:39739455:TAAAG:T:rs35698130	1	39739455	ENST00000356511.6	39738885	PPIE	0.359458	0.352314	-0.0363851	-37.5419	-245.234	0.339433	0.205271	-0.0304647	-16.5777	-54.3528	0.301746	0.0983951	-0.0236459	-14.6849	-45.6805	0.191176	0.015265	-0.0126995	-3.91946	-4.02218	TRUE	TRUE	TRUE	ENSP00000348904.2	296	SpliceAI=T|PPIE|0.02|0.00|0.00|0.00|-31|5|-9|-31	0.02	upstream_gene_variant;intron_variant	intron (NM_203456, intron 1 of 9)
chr12:120198746:C:A:rs2074540	12	120198746	ENST00000392514.9	120196699	RPLP0	0.154462	0.350948	0.0163556	37.4296	-244.054	0.157823	0.175952	0.020338	15.0727	-45.9494	0.265087	0.454916	0.0203708	40.6095	-261.717	0.406373	0.57451	0.0299078	36.5797	-183.689	TRUE	TRUE	TRUE	ENSP00000376299.4	317	SpliceAI=A|RPLP0|0.05|0.35|0.00|0.00|-9|24|-19|25	0.35	splice_region_variant&intron_variant;upstream_gene_variant	intron (NM_053275, intron 5 of 7)
chr16:87730661:A:T:rs9934565	16	87730661	ENST00000270583.10	87707812	KLHDC4	0.449657	0.349796	-0.0447686	-37.335	-243.061	0.437328	0.346512	-0.0565977	-23.7526	-99.6757	0.517456	0.340574	-0.0582212	-31.946	-180.061	0.592157	0.270128	-0.0515722	-19.1513	-68.8045	TRUE	TRUE	TRUE	ENSP00000270583.4	520	SpliceAI=T|KLHDC4|0.48|0.19|0.00|0.00|-2|-17|-17|-36	0.48	downstream_gene_variant;intron_variant	intron (NM_001184854, intron 3 of 9)
chr6:31268690:G:T:rs2524096	6	31268690	ENST00000487245.5	31268749	HLA-C	0.46148	0.349668	-0.00641657	-37.3245	-242.951	0.460659	0.307844	-0.00762647	-21.7537	-86.3681	0.426434	0.273113	-0.0050509	-27.2478	-138.266	0.441667	0.218998	-0.0137096	-16.6698	-54.2884	TRUE	TRUE	TRUE	NA	NA	.		downstream_gene_variant;intergenic_region	TTS (NM_001243042).7
chr12:96009832:T:C:rs6538697	12	96009832	ENST00000553041.5	96000833	LTA4H	0.0819985	0.349272	-0.046149	-37.292	-242.61	0.0800549	0.331331	-0.017185	-22.9613	-94.3603	0.134414	0.342674	-0.0172182	-32.0955	-181.429	0.177941	0.102095	-0.00765838	-10.6151	-24.2446	TRUE	TRUE	TRUE	NA	NA	SpliceAI=C|LTA4H|0.00|0.00|0.00|0.00|45|-2|0|32	0	downstream_gene_variant;intron_variant	intron (NR_132659, intron 14 of 18)
chr12:96010116:C:T:rs7296106	12	96010116	ENST00000553041.5	96000833	LTA4H	0.0819985	0.349272	-0.046149	-37.292	-242.61	0.0795974	0.334569	-0.0173153	-23.1293	-95.4839	0.134165	0.344837	-0.0172736	-32.2497	-182.843	0.177451	0.101444	-0.00763948	-10.5773	-24.0875	TRUE	TRUE	TRUE	NA	NA	SpliceAI=T|LTA4H|0.01|0.04|0.00|0.00|-2|-12|-2|-12	0.04	downstream_gene_variant;intron_variant;non_coding_transcript_exon_variant	intron (NR_132659, intron 14 of 18)
chr12:96012128:A:G:rs61054267	12	96012128	ENST00000553041.5	96000833	LTA4H	0.0819985	0.349272	-0.046149	-37.292	-242.61	0.0800549	0.331331	-0.017185	-22.9613	-94.3603	0.134913	0.342404	-0.0171953	-32.0763	-181.253	0.178431	0.102826	-0.00765564	-10.6574	-24.4209	TRUE	TRUE	TRUE	NA	NA	SpliceAI=G|LTA4H|0.00|0.00|0.00|0.00|37|-12|-2|-3	0	downstream_gene_variant;intron_variant	intron (NR_132659, intron 14 of 18)
chr12:96013308:A:G:rs12319438	12	96013308	ENST00000553041.5	96000833	LTA4H	0.0819985	0.349272	-0.046149	-37.292	-242.61	0.0800549	0.331331	-0.017185	-22.9613	-94.3603	0.1798	0.229914	-0.0129068	-24.2888	-113.479	0.282353	0.0515303	-0.00455652	-7.33764	-12.3362	TRUE	TRUE	TRUE	NA	NA	SpliceAI=G|LTA4H|0.00|0.01|0.00|0.00|-50|-6|-50|-6	0.01	downstream_gene_variant;intron_variant	intron (NR_132659, intron 13 of 18)
chr12:96018050:T:A:rs7959337	12	96018050	ENST00000553041.5	96000833	LTA4H	0.0819985	0.349272	-0.046149	-37.292	-242.61	0.0795974	0.334569	-0.0173153	-23.1293	-95.4839	0.134913	0.341371	-0.0171654	-32.0027	-180.579	0.178431	0.102826	-0.00765564	-10.6574	-24.4209	TRUE	TRUE	TRUE	NA	NA	SpliceAI=A|LTA4H|0.00|0.00|0.00|0.00|2|33|2|-23	0	intron_variant	intron (NR_132659, intron 8 of 18)
chr16:16266914:C:A:rs548681847	16	16266914	ENST00000537112.5	16322305	AC138969.1	0.209954	0.348768	-0.0767344	-37.2507	-242.177	0.20677	0.205278	-0.0337136	-16.5781	-54.355	0.129676	0.122689	-0.029214	-16.6234	-57.4439	0.0642157	0.0177575	-0.00890198	-4.23271	-4.59696	TRUE	TRUE	TRUE	NA	NA	SpliceAI=A|NOMO3|0.00|0.00|0.00|0.00|42|-21|-4|48	0	intron_variant	intron (NM_001004067, intron 15 of 30)
chr2:218217396:G:T:rs2271541	2	218217396	ENST00000489598.5	218217147	ARPC2	0.491609	0.346706	0.00432569	37.0817	-240.406	0.492681	0.53193	0.00853149	34.7731	-176.87	0.344638	0.268505	0.00554861	26.9317	-135.553	0.141176	0.121136	0.0133527	11.6872	-28.8789	TRUE	TRUE	TRUE	NA	NA	SpliceAI=T|ARPC2|0.00|0.00|0.00|0.00|-4|-24|-14|-43	0	upstream_gene_variant;intron_variant	promoter-TSS (NM_005731)
chr2:218217607:A:G:rs12694432	2	218217607	ENST00000489598.5	218217147	ARPC2	0.491609	0.346706	0.00432569	37.0817	-240.406	0.494053	0.540176	0.0086123	35.3543	-180.979	0.339401	0.262601	0.00556085	26.5272	-132.102	0.126471	0.105429	0.0131244	10.8071	-25.0496	TRUE	TRUE	TRUE	NA	NA	SpliceAI=G|ARPC2|0.00|0.00|0.00|0.00|1|11|38|-4	0	upstream_gene_variant;intron_variant	intron (NM_152862, intron 2 of 10)
chr15:89804561:C:A:rs41276916	15	89804561	ENST00000559887.1	89803985	ANPEP	0.0970633	0.345765	0.00353853	37.0047	-239.6	0.103385	0.471939	0.032476	30.837	-148.981	0.0461347	0.138267	0.0217034	17.806	-65.1534	0.0117647	0.0383807	0.0293632	6.28915	-9.31576	TRUE	TRUE	TRUE	NA	NA	SpliceAI=A|ANPEP|0.00|0.00|0.00|0.00|-40|33|-3|1	0	synonymous_variant	exon (NM_001150, exon 5 of 21)
chr15:89804689:G:A:rs41276920	15	89804689	ENST00000559887.1	89803985	ANPEP	0.0970633	0.345765	0.00353853	37.0047	-239.6	0.103385	0.471939	0.032476	30.837	-148.981	0.0526185	0.157422	0.0217394	19.2141	-74.8216	0.0343137	0.08878	0.0271543	9.82614	-21.0557	TRUE	TRUE	TRUE	NA	NA	SpliceAI=A|ANPEP|0.00|0.00|0.00|0.00|-37|-27|2|-45	0	intron_variant	intron (NM_001150, intron 4 of 20)
chr10:133269660:C:T:rs2275719	10	133269660	ENST00000485491.6	133262968	ADAM8	0.885011	0.344953	0.00370358	36.9383	-238.905	0.874199	0.300608	0.00345054	21.3851	-83.9601	0.889277	0.118395	0.00489999	16.2901	-55.342	0.876961	0.0869133	0.0085802	9.71234	-20.6119	TRUE	TRUE	TRUE	ENSP00000453043.1	733	SpliceAI=T|ADAM8|0.00|0.00|0.03|0.00|-2|-15|-6|-34	0.03	intron_variant	intron (NM_001164490, intron 15 of 19)
chr3:195614883:T:A:rs2077658	3	195614883	ENST00000445707.3	195700321	MUC20-OT1	0.66476	0.344857	0.0538045	36.9305	-238.823	0.68527	0.350509	0.0268599	23.9626	-101.096	0.60399	0.108695	0.0180794	15.5234	-50.6302	0.481373	0.0154767	0.00314121	3.94696	-4.07111	TRUE	TRUE	TRUE	NA	NA	.		intergenic_region	Intergenic
chr5:179607367:G:A:rs72824531	5	179607367	ENST00000502531.1	179596560	RUFY1	0.0957285	0.344811	0.0140091	36.9267	-238.784	0.0933211	0.291847	0.0239606	20.9404	-81.0775	0.15212	0.262923	0.0188496	26.5492	-132.289	0.22598	0.191595	0.0159654	15.3255	-46.8812	TRUE	TRUE	TRUE	NA	NA	SpliceAI=A|RUFY1|0.00|0.00|0.00|0.00|-48|0|18|0	0	upstream_gene_variant;intron_variant	intron (NM_001040451, intron 15 of 16)
chr1:7967770:A:C:rs12740409	1	7967770	ENST00000338639.10	7961711	PARK7	0.14569	0.343509	-0.0745457	-36.8204	-237.673	0.145014	0.389738	-0.06752	-26.0675	-115.513	0.106484	0.324416	-0.0834343	-30.8039	-169.675	0.0279412	0.0674503	-0.0498779	-8.46628	-16.0293	TRUE	TRUE	TRUE	ENSP00000340278.5	189	SpliceAI=C|PARK7|0.00|0.00|0.00|0.00|31|5|31|-1	0	intron_variant	intron (NM_001123377, intron 3 of 6)
chr1:36475938:G:GT:rs3917952	1	36475938	ENST00000480825.6	36466044	CSF3R	0.35431	0.343287	-0.0109458	-36.8023	-237.483	0.354529	0.489368	-0.00489068	-31.9326	-156.743	0.301995	0.506277	-0.00569659	-45.0138	-304.133	0.233333	0.237852	-0.011611	-17.5861	-59.5312	TRUE	TRUE	TRUE	NA	NA	SpliceAI=GT|CSF3R|0.05|0.00|0.00|0.00|29|18|14|-30	0.05	intron_variant	intron (NM_172313, intron 3 of 17)
chr17:4712987:T:A:rs4790222	17	4712987	ENST00000572782.1	4714551	ARRB2	0.918192	0.342863	-0.00298541	-36.7677	-237.122	0.912168	0.394326	-0.0106994	-26.3196	-117.259	0.801746	0.300639	-0.00964582	-29.1451	-154.833	0.647059	0.282238	-0.0144644	-19.7403	-72.3864	TRUE	TRUE	TRUE	NA	NA	SpliceAI=A|ARRB2|0.00|0.00|0.00|0.00|47|15|-16|-26	0	upstream_gene_variant;intron_variant	intron (NR_047516, intron 1 of 13)
chr3:150577589:C:T:rs6440683	3	150577589	ENST00000477551.5	150552354	EIF2A	0.859268	0.342401	0.0909957	36.7299	-236.728	0.855901	0.290956	0.0667921	20.8953	-80.7865	0.758354	0.121782	0.0379012	16.5533	-56.999	0.671569	0.252864	0.0248842	18.3139	-63.7961	TRUE	TRUE	TRUE	ENSP00000420493.1	158	SpliceAI=T|EIF2A|0.00|0.00|0.00|0.00|-22|-26|-26|3	0	intron_variant	intron (NM_001319043, intron 10 of 12)
chr6:31524049:A:G:rs3093990	6	31524049	ENST00000428450.5	31536609	DDX39B	0.832761	0.342221	0.00169185	36.7153	-236.575	0.825709	0.449411	0.00835468	29.4699	-139.318	0.843392	0.350266	0.00977657	32.6381	-186.412	0.872549	0.381004	0.00905215	24.6977	-104.013	TRUE	TRUE	TRUE	ENSP00000405707.1	197	.		upstream_gene_variant;intergenic_region	Intergenic
chr6:31272264:C:T:rs2524094	6	31272264	ENST00000484378.1	31271099	HLA-C	0.581045	0.341775	0.00459865	36.6789	-236.195	0.570448	0.53996	0.0140167	35.3389	-180.871	0.561097	0.221302	0.00987191	23.6974	-108.702	0.547549	0.0876542	0.00746557	9.75761	-20.7879	TRUE	TRUE	TRUE	NA	NA	.		upstream_gene_variant;intergenic_region	promoter-TSS (NM_001243042).7
chr6:31306603:T:C:rs9264942	6	31306603	ENST00000470363.5	31268749	HLA-C	0.393211	0.341131	-0.00318934	-36.6264	-235.647	0.3957	0.455917	-0.0040294	-29.8594	-142.068	0.33616	0.131489	-0.00354195	-17.2962	-61.7825	0.296078	0.0304275	-0.0047976	-5.57674	-7.49725	TRUE	TRUE	TRUE	NA	NA	.		upstream_gene_variant;intron_variant	Intergenic
chr2:61191968:C:A:rs777593	2	61191968	ENST00000357022.6	61177418	AHSA2P	0.643402	0.341051	-0.0190475	-36.6199	-235.579	0.624886	0.328021	-0.0221046	-22.79	-93.2171	0.703741	0.237091	-0.0196117	-24.7808	-117.5	0.785784	0.130422	-0.0133269	-12.1915	-31.1725	TRUE	TRUE	TRUE	NA	NA	SpliceAI=A|USP34|0.00|0.00|0.00|0.00|-17|-29|47|-29	0	downstream_gene_variant;intron_variant	intron (NM_014709, intron 76 of 79)
chr10:45711280:T:C:rs141696449	10	45711280	ENST00000336378.8	45727236	WASHC2C	0.0305111	0.340259	0.212893	36.5554	-234.906	0.0306496	0.48026	0.185407	31.3556	-152.654	0.0526185	0.307344	0.15859	29.6106	-158.967	0.0656863	0.370995	0.215076	24.1765	-100.592	TRUE	TRUE	TRUE	ENSP00000337541.5	1341	.		intragenic_variant	Intergenic
chr10:45711284:G:A:rs145339535	10	45711284	ENST00000336378.8	45727236	WASHC2C	0.0305111	0.340259	0.212893	36.5554	-234.906	0.0306496	0.48026	0.185407	31.3556	-152.654	0.0526185	0.307344	0.15859	29.6106	-158.967	0.0656863	0.370995	0.215076	24.1765	-100.592	TRUE	TRUE	TRUE	ENSP00000337541.5	1341	.		intragenic_variant	Intergenic
chr10:45711483:C:A:rs371570895	10	45711483	ENST00000336378.8	45727236	WASHC2C	0.0305111	0.340259	0.212893	36.5554	-234.906	0.0306496	0.48026	0.185407	31.3556	-152.654	0.0456359	0.312849	0.170114	29.994	-162.391	0.052451	0.386289	0.240549	24.9753	-105.842	TRUE	TRUE	TRUE	ENSP00000337541.5	1341	.		intragenic_variant	Intergenic
chr10:45712353:C:T:rs17159090	10	45712353	ENST00000336378.8	45727236	WASHC2C	0.0305111	0.340259	0.212893	36.5554	-234.906	0.0306496	0.48026	0.185407	31.3556	-152.654	0.0456359	0.312849	0.170114	29.994	-162.391	0.052451	0.386289	0.240549	24.9753	-105.842	TRUE	TRUE	TRUE	ENSP00000337541.5	1341	.		intragenic_variant	Intergenic
chr10:45712510:G:A:rs149245826	10	45712510	ENST00000336378.8	45727236	WASHC2C	0.0305111	0.340259	0.212893	36.5554	-234.906	0.0306496	0.48026	0.185407	31.3556	-152.654	0.0456359	0.312849	0.170114	29.994	-162.391	0.052451	0.386289	0.240549	24.9753	-105.842	TRUE	TRUE	TRUE	ENSP00000337541.5	1341	.		intragenic_variant	Intergenic
chr10:45712728:A:C:rs56277479	10	45712728	ENST00000336378.8	45727236	WASHC2C	0.0305111	0.340259	0.212893	36.5554	-234.906	0.0306496	0.48026	0.185407	31.3556	-152.654	0.0456359	0.312849	0.170114	29.994	-162.391	0.052451	0.386289	0.240549	24.9753	-105.842	TRUE	TRUE	TRUE	ENSP00000337541.5	1341	.		intragenic_variant	Intergenic
chr10:45712784:G:A:rs58849111	10	45712784	ENST00000336378.8	45727236	WASHC2C	0.0305111	0.340259	0.212893	36.5554	-234.906	0.0306496	0.48026	0.185407	31.3556	-152.654	0.0528678	0.301051	0.156566	29.1737	-155.087	0.0656863	0.370995	0.215076	24.1765	-100.592	TRUE	TRUE	TRUE	ENSP00000337541.5	1341	.		intragenic_variant	Intergenic
chr10:45712901:C:G:rs56034881	10	45712901	ENST00000336378.8	45727236	WASHC2C	0.0305111	0.340259	0.212893	36.5554	-234.906	0.0306496	0.48026	0.185407	31.3556	-152.654	0.0456359	0.312849	0.170114	29.994	-162.391	0.052451	0.386289	0.240549	24.9753	-105.842	TRUE	TRUE	TRUE	ENSP00000337541.5	1341	.		intragenic_variant	Intergenic
chr10:45713443:C:T:rs12771659	10	45713443	ENST00000336378.8	45727236	WASHC2C	0.0305111	0.340259	0.212893	36.5554	-234.906	0.0306496	0.48026	0.185407	31.3556	-152.654	0.0453865	0.310514	0.169848	29.8313	-160.936	0.0519608	0.391368	0.24555	25.2436	-107.614	TRUE	TRUE	TRUE	ENSP00000337541.5	1341	.		intragenic_variant	Intergenic
chr10:45713655:GA:G:rs57133237	10	45713655	ENST00000336378.8	45727236	WASHC2C	0.0305111	0.340259	0.212893	36.5554	-234.906	0.0306496	0.48026	0.185407	31.3556	-152.654	0.0528678	0.306563	0.158029	29.5563	-158.484	0.0647059	0.36839	0.21743	24.0418	-99.7102	TRUE	TRUE	TRUE	ENSP00000337541.5	1341	.		intragenic_variant	Intergenic
chr10:45714744:G:C:rs55814534	10	45714744	ENST00000336378.8	45727236	WASHC2C	0.0305111	0.340259	0.212893	36.5554	-234.906	0.0306496	0.48026	0.185407	31.3556	-152.654	0.0453865	0.310776	0.169955	29.8495	-161.098	0.0519608	0.391368	0.24555	25.2436	-107.614	TRUE	TRUE	TRUE	ENSP00000337541.5	1341	.		intragenic_variant	Intergenic
chr10:45714919:A:T:rs58731810	10	45714919	ENST00000336378.8	45727236	WASHC2C	0.0305111	0.340259	0.212893	36.5554	-234.906	0.0306496	0.48026	0.185407	31.3556	-152.654	0.0456359	0.312849	0.170114	29.994	-162.391	0.0519608	0.391368	0.24555	25.2436	-107.614	TRUE	TRUE	TRUE	ENSP00000337541.5	1341	.		intragenic_variant	Intergenic
chr10:45717609:G:A:rs150255857	10	45717609	ENST00000336378.8	45727236	WASHC2C	0.0305111	0.340259	0.212893	36.5554	-234.906	0.0306496	0.48026	0.185407	31.3556	-152.654	0.0503741	0.327797	0.166579	31.0417	-171.828	0.0607843	0.39861	0.231941	25.6291	-110.166	TRUE	TRUE	TRUE	ENSP00000337541.5	1341	.		intragenic_variant	Intergenic
chr10:45718568:T:A:rs17159087	10	45718568	ENST00000336378.8	45727236	WASHC2C	0.0305111	0.340259	0.212893	36.5554	-234.906	0.0306496	0.48026	0.185407	31.3556	-152.654	0.0526185	0.30894	0.158902	29.7217	-159.957	0.0647059	0.378981	0.22056	24.592	-103.318	TRUE	TRUE	TRUE	ENSP00000337541.5	1341	.		intragenic_variant	Intergenic
chr10:45719174:G:A:rs144210692	10	45719174	ENST00000336378.8	45727236	WASHC2C	0.0305111	0.340259	0.212893	36.5554	-234.906	0.0306496	0.48026	0.185407	31.3556	-152.654	0.0526185	0.30894	0.158902	29.7217	-159.957	0.0647059	0.378981	0.22056	24.592	-103.318	TRUE	TRUE	TRUE	ENSP00000337541.5	1341	.		intragenic_variant	Intergenic
chr10:45720967:A:G:rs17159113	10	45720967	ENST00000336378.8	45727236	WASHC2C	0.0305111	0.340259	0.212893	36.5554	-234.906	0.0306496	0.48026	0.185407	31.3556	-152.654	0.0503741	0.327797	0.166579	31.0417	-171.828	0.0607843	0.39861	0.231941	25.6291	-110.166	TRUE	TRUE	TRUE	ENSP00000337541.5	1341	.		downstream_gene_variant;intragenic_variant	Intergenic
chr10:45721706:C:A:rs114758980	10	45721706	ENST00000336378.8	45727236	WASHC2C	0.0305111	0.340259	0.212893	36.5554	-234.906	0.0306496	0.48026	0.185407	31.3556	-152.654	0.0503741	0.327797	0.166579	31.0417	-171.828	0.0607843	0.39861	0.231941	25.6291	-110.166	TRUE	TRUE	TRUE	ENSP00000337541.5	1341	.		downstream_gene_variant;intragenic_variant	Intergenic
chr10:45722641:A:T:rs2197982	10	45722641	ENST00000336378.8	45727236	WASHC2C	0.0305111	0.340259	0.212893	36.5554	-234.906	0.0306496	0.48026	0.185407	31.3556	-152.654	0.0526185	0.30894	0.158902	29.7217	-159.957	0.0647059	0.378981	0.22056	24.592	-103.318	TRUE	TRUE	TRUE	ENSP00000337541.5	1341	.		upstream_gene_variant;downstream_gene_variant;intragenic_variant	Intergenic
chr10:45722948:T:C:rs117603767	10	45722948	ENST00000336378.8	45727236	WASHC2C	0.0305111	0.340259	0.212893	36.5554	-234.906	0.031107	0.470595	0.182523	30.7539	-148.393	0.0551122	0.293184	0.151232	28.6293	-150.283	0.0651961	0.388122	0.222532	25.072	-106.48	TRUE	TRUE	TRUE	ENSP00000337541.5	1341	.		upstream_gene_variant;downstream_gene_variant;intragenic_variant	Intergenic
chr10:45723191:G:A:rs56388386	10	45723191	ENST00000336378.8	45727236	WASHC2C	0.0305111	0.340259	0.212893	36.5554	-234.906	0.0306496	0.48026	0.185407	31.3556	-152.654	0.0503741	0.327797	0.166579	31.0417	-171.828	0.0607843	0.39861	0.231941	25.6291	-110.166	TRUE	TRUE	TRUE	ENSP00000337541.5	1341	.		upstream_gene_variant;downstream_gene_variant;intragenic_variant	Intergenic
chr10:45728933:C:T:rs17157971	10	45728933	ENST00000336378.8	45727236	WASHC2C	0.0305111	0.340259	0.212893	36.5554	-234.906	0.0306496	0.48026	0.185407	31.3556	-152.654	0.0508728	0.330595	0.166709	31.239	-173.617	0.0617647	0.407528	0.233219	26.1085	-113.349	TRUE	TRUE	TRUE	ENSP00000337541.5	1341	SpliceAI=T|FAM21C|0.00|0.00|0.00|0.00|-41|-27|-6|31	0	synonymous_variant;5_prime_UTR_premature_start_codon_gain_variant;5_prime_UTR_variant;upstream_gene_variant;non_coding_transcript_exon_variant	exon (NM_001169106, exon 3 of 29)
chr10:45732159:C:T:rs199866467	10	45732159	ENST00000336378.8	45727236	WASHC2C	0.0305111	0.340259	0.212893	36.5554	-234.906	0.0306496	0.48026	0.185407	31.3556	-152.654	0.0586035	0.2942	0.147547	28.6995	-150.901	0.0803922	0.35689	0.193275	23.451	-95.8598	TRUE	TRUE	TRUE	ENSP00000337541.5	1341	SpliceAI=T|FAM21C|0.00|0.00|0.00|0.00|-13|-15|-16|28	0	upstream_gene_variant;intron_variant	intron (NM_015262, intron 3 of 29)
chr10:45734005:G:C:rs2610494	10	45734005	ENST00000336378.8	45727236	WASHC2C	0.0305111	0.340259	0.212893	36.5554	-234.906	0.0301921	0.477138	0.186133	31.1601	-151.27	0.0593516	0.277278	0.142677	27.5338	-140.732	0.0828431	0.344414	0.187601	22.8172	-91.7576	TRUE	TRUE	TRUE	ENSP00000337541.5	1341	SpliceAI=C|FAM21C|0.00|0.00|0.00|0.00|-29|1|35|-13	0	intron_variant	intron (NM_015262, intron 3 of 29)
chr10:45734391:T:A:rs146713307	10	45734391	ENST00000336378.8	45727236	WASHC2C	0.0305111	0.340259	0.212893	36.5554	-234.906	0.0306496	0.48026	0.185407	31.3556	-152.654	0.0610973	0.282304	0.14232	27.8793	-143.727	0.0843137	0.343572	0.186094	22.7747	-91.4834	TRUE	TRUE	TRUE	ENSP00000337541.5	1341	SpliceAI=A|FAM21C|0.00|0.00|0.00|0.00|2|10|-44|27	0	intron_variant	intron (NM_015262, intron 3 of 29)
chr10:45735991:A:G:rs111308586	10	45735991	ENST00000336378.8	45727236	WASHC2C	0.0305111	0.340259	0.212893	36.5554	-234.906	0.0306496	0.48026	0.185407	31.3556	-152.654	0.0623441	0.273351	0.139778	27.2641	-138.406	0.0897059	0.3154	0.174476	21.3673	-82.505	TRUE	TRUE	TRUE	ENSP00000337541.5	1341	SpliceAI=G|FAM21C|0.00|0.00|0.00|0.00|-46|-8|-47|1	0	intron_variant	intron (NM_015262, intron 3 of 29)
chr10:45736534:C:A:rs189060788	10	45736534	ENST00000336378.8	45727236	WASHC2C	0.0305111	0.340259	0.212893	36.5554	-234.906	0.0306496	0.48026	0.185407	31.3556	-152.654	0.0566085	0.309897	0.154307	29.7882	-160.552	0.075	0.366088	0.20307	23.923	-98.934	TRUE	TRUE	TRUE	ENSP00000337541.5	1341	SpliceAI=A|FAM21C|0.00|0.00|0.00|0.00|2|38|1|42	0	intron_variant	intron (NM_015262, intron 3 of 29)
chr10:45738201:C:T:rs17159059	10	45738201	ENST00000336378.8	45727236	WASHC2C	0.0305111	0.340259	0.212893	36.5554	-234.906	0.0306496	0.48026	0.185407	31.3556	-152.654	0.0521197	0.345392	0.169	32.2893	-183.206	0.0651961	0.428527	0.232028	27.2601	-121.036	TRUE	TRUE	TRUE	ENSP00000337541.5	1341	SpliceAI=T|FAM21C|0.00|0.00|0.00|0.00|11|28|4|6	0	intron_variant	intron (NM_015262, intron 4 of 29)
chr10:45746590:A:C:rs2446526	10	45746590	ENST00000336378.8	45727236	WASHC2C	0.0305111	0.340259	0.212893	36.5554	-234.906	0.032022	0.456574	0.17742	29.8989	-142.347	0.10399	0.28637	0.113971	28.1592	-146.166	0.180392	0.307056	0.125214	20.9554	-79.915	TRUE	TRUE	TRUE	ENSP00000337541.5	1341	SpliceAI=C|FAM21C|0.03|0.00|0.00|0.00|10|6|7|-33	0.03	intron_variant	intron (NM_015262, intron 7 of 29)
chr10:45746646:A:G:rs2257402	10	45746646	ENST00000336378.8	45727236	WASHC2C	0.0305111	0.340259	0.212893	36.5554	-234.906	0.032022	0.456574	0.17742	29.8989	-142.347	0.104239	0.288665	0.114306	28.3174	-147.548	0.180882	0.311005	0.125941	21.1501	-81.1369	TRUE	TRUE	TRUE	ENSP00000337541.5	1341	SpliceAI=G|FAM21C|0.00|0.10|0.00|0.22|-50|-46|-46|1	0.22	missense_variant&splice_region_variant;splice_region_variant;splice_region_variant&non_coding_transcript_exon_variant;5_prime_UTR_variant;intron_variant	exon (NM_001169106, exon 8 of 29)
chr10:45749193:G:A:rs189581464	10	45749193	ENST00000336378.8	45727236	WASHC2C	0.0305111	0.340259	0.212893	36.5554	-234.906	0.0306496	0.48026	0.185407	31.3556	-152.654	0.065586	0.491654	0.182739	43.7164	-291.625	0.0936275	0.679151	0.245692	45.8004	-243.416	TRUE	TRUE	TRUE	ENSP00000337541.5	1341	SpliceAI=A|FAM21C|0.00|0.00|0.00|0.00|2|-28|2|28	0	intron_variant	intron (NM_015262, intron 8 of 29)
chr10:45749689:A:G:rs2596960	10	45749689	ENST00000336378.8	45727236	WASHC2C	0.0305111	0.340259	0.212893	36.5554	-234.906	0.0306496	0.48026	0.185407	31.3556	-152.654	0.0678304	0.47149	0.176796	41.9859	-274.953	0.097549	0.65935	0.238556	43.7967	-230.76	TRUE	TRUE	TRUE	ENSP00000337541.5	1341	SpliceAI=G|FAM21C|0.00|0.00|0.00|0.00|24|2|-23|-46	0	intron_variant	intron (NM_015262, intron 8 of 29)
chr11:504507:C:A:rs74762369	11	504507	ENST00000529368.5	499047	RNH1	0.19241	0.34	0.00560819	36.5343	-234.687	0.190759	0.359644	0.0173504	24.4454	-104.374	0.226434	0.332316	0.0194076	31.3606	-174.722	0.292157	0.0507749	0.00534707	7.28076	-12.1621	TRUE	TRUE	TRUE	ENSP00000435057.1	194	.		upstream_gene_variant;intron_variant	intron (NM_203389, intron 1 of 9)
chr5:171402344:T:A:rs62383970	5	171402344	ENST00000393820.2	171387851	NPM1	0.367658	0.3394	0.0314326	36.4855	-234.178	0.362306	0.180435	0.0122858	15.3052	-47.2152	0.269825	0.218663	0.0233359	23.5159	-107.249	0.170098	0.191624	0.00641562	15.3269	-46.8889	TRUE	TRUE	TRUE	ENSP00000377408.2	259	SpliceAI=A|NPM1|0.00|0.00|0.00|0.00|2|14|-25|24	0	intron_variant	intron (NR_149149, intron 7 of 9)
chr9:136725637:G:C:rs61749087	9	136725637	ENST00000416970.5	136724658	SNHG7	0.118612	0.339288	-0.106063	-36.4764	-234.083	0.132205	0.208725	-0.106173	-16.7531	-55.3628	0.0872818	0.10406	-0.105628	-15.1494	-48.396	0.0588235	0.0384447	-0.0486806	-6.2946	-9.3304	TRUE	TRUE	TRUE	NA	NA	.		downstream_gene_variant;intron_variant;non_coding_transcript_exon_variant	TTS (NM_152421)
chr17:78797518:G:A:rs3744802	17	78797518	ENST00000542802.7	78795653	USP36	0.551678	0.339237	-0.0500444	-36.4722	-234.04	0.523788	0.430627	-0.0319626	-28.3676	-131.558	0.356858	0.27734	-0.0259437	-27.538	-140.769	0.120098	0.0972419	-0.0148722	-10.3318	-23.0775	TRUE	TRUE	TRUE	ENSP00000441214.1	1123	SpliceAI=A|USP36|0.00|0.00|0.00|0.00|-24|-42|-4|43	0	3_prime_UTR_variant;downstream_gene_variant;intron_variant;non_coding_transcript_exon_variant	3' UTR (NM_001321291, exon 21 of 21)
chr4:1330529:C:A:rs11721372	4	1330529	ENST00000503693.1	1289908	MAEA	0.574371	0.338704	0.00711691	36.4289	-233.588	0.568618	0.32079	0.0122139	22.4171	-90.7395	0.393267	0.264359	0.0122672	26.6476	-133.127	0.186275	0.0866316	0.00630545	9.69509	-20.545	TRUE	TRUE	TRUE	NA	NA	SpliceAI=A|MAEA|0.00|0.00|0.00|0.00|-27|50|-41|-2	0	downstream_gene_variant;intron_variant	intron (NM_005882, intron 4 of 7)
chr6:35469148:C:T:rs2076172	6	35469148	ENST00000478340.2	35468420	RPL10A	0.555683	0.338575	0.00269204	36.4184	-233.479	0.531565	0.382447	0.00153896	25.6696	-112.765	0.365087	0.251524	0.00131898	25.7688	-125.701	0.0970588	0.0522245	0.000533151	7.38961	-12.4964	TRUE	TRUE	TRUE	NA	NA	SpliceAI=T|RPL10A|0.11|0.00|0.00|0.00|14|-10|13|-30	0.11	upstream_gene_variant;downstream_gene_variant;intron_variant	intron (NM_007104, intron 3 of 5)
chr12:95993843:A:G:rs2302629	12	95993843	ENST00000541929.5	95972662	HAL	0.594775	0.338528	0.0774213	36.4146	-233.439	0.580055	0.270576	0.0413025	19.8667	-74.2235	0.651621	0.125785	0.0500582	16.8616	-58.9651	0.746569	0.0195916	0.0517176	4.45008	-5.01841	TRUE	TRUE	TRUE	ENSP00000446364.1	449	SpliceAI=G|HAL|0.04|0.05|0.00|0.00|-26|-5|-5|-48	0.05	splice_region_variant&intron_variant;upstream_gene_variant;intron_variant	intron (NM_002108, intron 6 of 20)
chr16:53449464:A:G:rs4783811	16	53449464	ENST00000262133.11	53434471	RBL2	0.4918	0.337718	0.0569338	36.3488	-232.754	0.489478	0.580558	0.0771363	38.3758	-202.232	0.619202	0.374283	0.0605083	34.3799	-202.567	0.77549	0.342311	0.0789198	22.711	-91.0736	TRUE	TRUE	TRUE	ENSP00000262133.6	1139	SpliceAI=G|RBL2|0.02|0.00|0.00|0.00|-48|29|34|-7	0.02	intron_variant	intron (NM_001323611, intron 4 of 21)
chr16:53465813:T:C:rs1072911	16	53465813	ENST00000262133.11	53434471	RBL2	0.4918	0.337718	0.0569338	36.3488	-232.754	0.489478	0.580558	0.0771363	38.3758	-202.232	0.626434	0.387447	0.0621363	35.3531	-211.686	0.790196	0.396624	0.0882226	25.523	-109.463	TRUE	TRUE	TRUE	ENSP00000262133.6	1139	SpliceAI=C|RBL2|0.00|0.54|0.01|0.84|2|-42|2|-2	0.84	intron_variant	intron (NM_001323611, intron 13 of 21)
chr16:53470809:T:C:rs10748	16	53470809	ENST00000262133.11	53434471	RBL2	0.4918	0.337718	0.0569338	36.3488	-232.754	0.489936	0.578415	0.0769228	38.2074	-201.054	0.617706	0.378091	0.060747	34.6599	-205.185	0.768627	0.355307	0.0791499	23.3702	-95.335	TRUE	TRUE	TRUE	ENSP00000262133.6	1139	SpliceAI=C|RBL2|0.00|0.00|0.00|0.00|-14|-50|-47|4	0	synonymous_variant	exon (NM_005611, exon 17 of 22)
chr16:53479540:C:G:rs17801498	16	53479540	ENST00000262133.11	53434471	RBL2	0.4918	0.337718	0.0569338	36.3488	-232.754	0.489021	0.578032	0.0769295	38.1774	-200.844	0.626434	0.387447	0.0621363	35.3531	-211.686	0.790686	0.396463	0.0882386	25.5145	-109.406	TRUE	TRUE	TRUE	ENSP00000262133.6	1139	SpliceAI=G|RBL2|0.00|0.00|0.00|0.00|1|3|-15|-31	0	intron_variant	intron (NM_001323611, intron 18 of 21)
[truncated: 13,121 more rows]

## Sheet: SD4
Supplementary Data 4. Variants with MAF ≥0.01: significant sentinel trans-irQTL-isoform pairs (n=2,999, p<1.5e-13 ) in the discovery and replication samples.
[truncated: 3,065 more rows]

[truncated: 14 more sheets: SD5, SD6, SD7, SD8, SD9, SD10, SD11, SD12, SD13, SD14, SD15, SD16, SD17, SD18]
